# Supplementary material for: Warming affects routine swimming activity and novel odour response in larval zebrafish
Source: Sci Rep. 2023 Nov 29;13:21075. doi: 10.1038/s41598-023-48287-y (PMC10687225; doi:10.1038/s41598-023-48287-y)
Supplement: Supplementary file 2 — Supplementary Tables. [file 41598_2023_48287_MOESM2_ESM.xlsx]

## Sheet: Suppl. Table 1
Supplementary Table 1: Summary of experimental conditions of individuals involved in the behavioural experiments; "df" stands for date of fertilization; “Experiment” separates individuals of either the innate (I) or learning (L) experiment, "Condition" refers to the olfactory cue administered, either control (C), CAC or catfish cue (N); "Position" refers to the experimental chamber in which the i…
ID	df	Tank	Temperature	Experiment	Condition	Length (mm)	Exp. date	Position	Videos	Trajectory	RNA sample?
28IC12	24/09/2021	4	28	I	C	3.7	2021-01-10	1	01-10-2021_innate_28	discarded	yes
28IC13	24/09/2021	4	28	I	C	3.3	2021-01-10	4	01-10-2021_innate_28	discarded	yes
28IC14	24/09/2021	4	28	I	C	3.2	2021-01-10	1	01-10-2021_innate2_28	discarded	yes
28IC15	24/09/2021	4	28	I	C	2.9	2021-01-10	5	01-10-2021_innate2_28	discarded	yes
28IC16	24/09/2021	4	28	I	C	3.5	2021-01-10	8	01-10-2021_innate2_28	kept	no
28IC17	24/09/2021	4	28	I	C	3.8	2021-01-10	2	01-10-2021_innate3_28	kept	no
28IC18	24/09/2021	4	28	I	C	3.4	2021-01-10	4	01-10-2021_innate3_28	kept	yes
28IC19	24/09/2021	4	28	I	C	3.1	2021-01-10	5	01-10-2021_innate3_28	kept	no
28IC20	24/09/2021	4	28	I	C	3.4	2021-01-10	8	01-10-2021_innate3_28	kept	no
28IC21	2021-10-08	4	28	I	C	3.5	15/10/2021	1	15-10-2021_innate_28	kept	no
28IC22	2021-10-08	4	28	I	C	3.4	15/10/2021	6	15-10-2021_innate_28	discarded	yes
28IC23	2021-10-08	4	28	I	C	3.4	15/10/2021	2	15-10-2021_innate2_28	kept	no
28IC24	2021-10-08	4	28	I	C	3.6	15/10/2021	6	15-10-2021_innate2_28	kept	no
28IC25	2021-10-08	4	28	I	C	3.5	15/10/2021	3	15-10-2021_innate3_28	kept	no
28IC26	2021-10-08	4	28	I	C	3.4	15/10/2021	6	15-10-2021_innate3_28	kept	no
28IC27	2021-10-08	4	28	I	C	3.7	15/10/2021	8	15-10-2021_innate3_28	kept	no
28IC28	2021-11-05	4	28	I	C	3.7	2021-12-11	1	12-11-2021_innate_28	kept	no
28IC29	2021-11-05	4	28	I	C	3.5	2021-12-11	3	12-11-2021_innate_28	kept	no
28IC3	30/06/2021	4	28	I	C	3.3	2021-07-07	2	07-07-2021_innate_28	kept	no
28IC30	2021-11-05	4	28	I	C	3.6	2021-12-11	5	12-11-2021_innate_28	kept	no
28IC31	2021-11-05	4	28	I	C	3.4	2021-12-11	7	12-11-2021_innate_28	kept	yes
28IC32	2021-11-12	5	28	I	C	3.6	19/11/2021	2	19-11-2021_innate_28	kept	no
28IC33	2021-11-12	5	28	I	C	3.2	19/11/2021	5	19-11-2021_innate_28	kept	yes
28IC34	2021-11-12	5	28	I	C	3.2	19/11/2021	8	19-11-2021_innate_28	discarded	no
28IC35	2021-11-12	5	28	I	C	3.2	19/11/2021	2	19-11-2021_innate2_28	kept	yes
28IC36	2021-11-12	5	28	I	C	2.9	19/11/2021	6	19-11-2021_innate2_28	discarded	no
28IC4	30/06/2021	4	28	I	C	3.7	2021-07-07	6	07-07-2021_innate_28	kept	no
28IC5	30/06/2021	4	28	I	C	3.4	2021-07-07	4	07-07-2021_innate_28	kept	no
28IC6	2021-07-08	5	28	I	C	3.3	15/07/2021	2	15-07-2021_innate_28	kept	no
28IC7	2021-07-08	5	28	I	C	3.2	15/07/2021	4	15-07-2021_innate_28	kept	no
28IC8	2021-07-08	5	28	I	C	3.4	15/07/2021	6	15-07-2021_innate_28	kept	no
28IC9	2021-07-08	5	28	I	C	3.3	15/07/2021	8	15-07-2021_innate_28	discarded	no
28ICAC1	30/06/2021	4	28	I	CAC	3.3	2021-07-07	1	07-07-2021_innate_28	kept	no
28ICAC11	24/09/2021	4	28	I	CAC	3.3	2021-01-10	3	01-10-2021_innate_28	discarded	no
28ICAC12	24/09/2021	4	28	I	CAC	2.9	2021-01-10	5	01-10-2021_innate_28	kept	no
28ICAC14	24/09/2021	4	28	I	CAC	3.6	2021-01-10	7	01-10-2021_innate_28	discarded	no
28ICAC15	24/09/2021	4	28	I	CAC	3.2	2021-01-10	8	01-10-2021_innate_28	discarded	no
28ICAC16	24/09/2021	4	28	I	CAC	3.9	2021-01-10	3	01-10-2021_innate2_28	kept	yes
28ICAC17	24/09/2021	4	28	I	CAC	2.9	2021-01-10	6	01-10-2021_innate2_28	discarded	no
28ICAC18	2021-10-08	4	28	I	CAC	3.6	15/10/2021	3	15-10-2021_innate_28	kept	no
28ICAC19	2021-10-08	4	28	I	CAC	3.7	15/10/2021	5	15-10-2021_innate_28	discarded	no
28ICAC2	30/06/2021	4	28	I	CAC	3.4	2021-07-07	5	07-07-2021_innate_28	kept	no
28ICAC20	2021-10-08	4	28	I	CAC	3.5	15/10/2021	7	15-10-2021_innate_28	discarded	yes
28ICAC21	2021-10-08	4	28	I	CAC	3.5	15/10/2021	8	15-10-2021_innate_28	discarded	no
28ICAC22	2021-10-08	4	28	I	CAC	3.5	15/10/2021	3	15-10-2021_innate2_28	kept	no
28ICAC23	2021-10-08	4	28	I	CAC	3.4	15/10/2021	5	15-10-2021_innate2_28	kept	yes
28ICAC24	2021-10-08	4	28	I	CAC	3.6	15/10/2021	7	15-10-2021_innate2_28	kept	no
28ICAC25	2021-10-08	4	28	I	CAC	3.4	15/10/2021	8	15-10-2021_innate2_28	kept	no
28ICAC26	2021-10-08	4	28	I	CAC	3.1	15/10/2021	1	15-10-2021_innate3_28	kept	no
28ICAC27	2021-10-08	4	28	I	CAC	3.8	15/10/2021	5	15-10-2021_innate3_28	kept	yes
28ICAC28	2021-11-12	5	28	I	CAC	3.2	19/11/2021	3	19-11-2021_innate_28	kept	yes
28ICAC29	2021-11-12	5	28	I	CAC	3.1	19/11/2021	6	19-11-2021_innate_28	kept	no
28ICAC3	30/06/2021	4	28	I	CAC	3.4	2021-07-07	8	07-07-2021_innate_28	kept	no
28ICAC30	2021-11-12	5	28	I	CAC	3.6	19/11/2021	1	19-11-2021_innate2_28	kept	yes
28ICAC31	2021-11-12	5	28	I	CAC	3.3	19/11/2021	3	19-11-2021_innate2_28	kept	yes
28ICAC32	2021-11-12	5	28	I	CAC	3.6	19/11/2021	5	19-11-2021_innate2_28	kept	yes
28ICAC33	2021-11-12	5	28	I	CAC	3.7	19/11/2021	7	19-11-2021_innate2_28	kept	no
28ICAC34	2021-11-12	4	28	I	CAC	3.6	19/11/2021	8	19-11-2021_innate2_28	kept	yes
28IN12	24/09/2021	4	28	I	N	3.1	2021-01-10	2	01-10-2021_innate_28	kept	no
28IN13	24/09/2021	4	28	I	N	3.4	2021-01-10	6	01-10-2021_innate_28	discarded	yes
28IN14	24/09/2021	4	28	I	N	3.4	2021-01-10	2	01-10-2021_innate2_28	discarded	yes
28IN15	24/09/2021	4	28	I	N	3.6	2021-01-10	4	01-10-2021_innate2_28	discarded	no
28IN16	24/09/2021	4	28	I	N	3.5	2021-01-10	7	01-10-2021_innate2_28	kept	no
28IN17	24/09/2021	4	28	I	N	2.9	2021-01-10	1	01-10-2021_innate3_28	kept	yes
28IN18	24/09/2021	4	28	I	N	2.7	2021-01-10	3	01-10-2021_innate3_28	kept	no
28IN19	24/09/2021	4	28	I	N	3.5	2021-01-10	6	01-10-2021_innate3_28	kept	yes
28IN20	24/09/2021	4	28	I	N	3.6	2021-01-10	7	01-10-2021_innate3_28	kept	no
28IN21	2021-10-08	4	28	I	N	3.3	15/10/2021	2	15-10-2021_innate_28	kept	no
28IN22	2021-10-08	4	28	I	N	3.7	15/10/2021	4	15-10-2021_innate_28	kept	yes
28IN23	2021-10-08	4	28	I	N	3.1	15/10/2021	1	15-10-2021_innate2_28	kept	no
28IN24	2021-10-08	4	28	I	N	3.5	15/10/2021	4	15-10-2021_innate2_28	kept	yes
28IN25	2021-10-08	4	28	I	N	3	15/10/2021	2	15-10-2021_innate3_28	kept	yes
28IN26	2021-10-08	4	28	I	N	3.3	15/10/2021	4	15-10-2021_innate3_28	kept	no
28IN26-2	2021-11-05	4	28	I	N	3.6	2021-12-11	2	12-11-2021_innate_28	discarded	yes
28IN27	2021-10-08	4	28	I	N	3.2	15/10/2021	7	15-10-2021_innate3_28	kept	yes
28IN27-2	2021-11-05	4	28	I	N	3.3	2021-12-11	4	12-11-2021_innate_28	discarded	no
28IN28	2021-11-05	4	28	I	N	3.6	2021-12-11	6	12-11-2021_innate_28	kept	no
28IN29	2021-11-12	5	28	I	N	3.3	19/11/2021	1	19-11-2021_innate_28	kept	no
28IN3	30/06/2021	4	28	I	N	3.9	2021-07-07	3	07-07-2021_innate_28	kept	no
28IN30	2021-11-12	5	28	I	N	3.4	19/11/2021	4	19-11-2021_innate_28	kept	no
28IN31	2021-11-12	5	28	I	N	3.7	19/11/2021	7	19-11-2021_innate_28	kept	no
28IN32	2021-11-12	5	28	I	N	3.3	19/11/2021	4	19-11-2021_innate2_28	kept	no
28IN4	30/06/2021	4	28	I	N	3.7	2021-07-07	7	07-07-2021_innate_28	kept	no
28IN5	2021-07-08	5	28	I	N	3.2	15/07/2021	1	15-07-2021_innate_28	kept	no
28IN6	2021-07-08	5	28	I	N	3.6	15/07/2021	3	15-07-2021_innate_28	kept	no
28IN7	2021-07-08	5	28	I	N	3.3	15/07/2021	5	15-07-2021_innate_28	kept	no
28IN8	2021-07-08	5	28	I	N	3.6	15/07/2021	7	15-07-2021_innate_28	kept	no
28LC10	2021-10-01	4	28	L	C	3.6	2021-08-10	1	08-10-2021_learning3_28	kept	no
28LC11	2021-10-01	4	28	L	C	2.9	2021-08-10	3	08-10-2021_learning3_28	kept	no
28LC12	2021-10-01	4	28	L	C	3.4	2021-08-10	4	08-10-2021_learning3_28	kept	no
28LC13	2021-10-01	4	28	L	C	3.1	2021-08-10	6	08-10-2021_learning3_28	kept	no
28LC14	2021-10-01	4	28	L	C	3.5	2021-08-10	2	08-10-2021_learning4_28	kept	no
28LC15	2021-10-01	4	28	L	C	2.9	2021-08-10	4	08-10-2021_learning4_28	kept	yes
28LC16	2021-10-01	4	28	L	C	3.8	2021-08-10	5	08-10-2021_learning4_28	kept	yes
28LC17	2021-10-01	4	28	L	C	3.7	2021-08-10	7	08-10-2021_learning4_28	kept	yes
28LC18	2021-11-12	5	28	L	C	3.3	19/11/2021	1	19-11-2021_learning_28	kept	no
28LC19	2021-11-12	5	28	L	C	3.3	19/11/2021	3	19-11-2021_learning_28	kept	yes
28LC2	2021-10-01	4	28	L	C	3.6	2021-08-10	1	08-10-2021_learning_28	kept	no
28LC20	2021-11-12	5	28	L	C	3.6	19/11/2021	5	19-11-2021_learning_28	kept	yes
28LC21	2021-11-12	5	28	L	C	3.7	19/11/2021	7	19-11-2021_learning_28	kept	no
28LC22	2021-11-12	5	28	L	C	2.9	19/11/2021	1	19-11-2021_learning2_28	kept	no
28LC23	2021-11-12	5	28	L	C	3.3	19/11/2021	3	19-11-2021_learning2_28	kept	no
28LC24	2021-11-12	4	28	L	C	3.1	19/11/2021	5	19-11-2021_learning2_28	kept	no
28LC25	2021-11-12	4	28	L	C	3.4	19/11/2021	7	19-11-2021_learning2_28	kept	yes
28LC26	2021-11-12	4	28	L	C	3.5	19/11/2021	1	19-11-2021_learning3_28	kept	no
28LC27	2021-11-12	4	28	L	C	3.4	19/11/2021	3	19-11-2021_learning3_28	kept	no
28LC28	2021-11-12	4	28	L	C	3.7	19/11/2021	5	19-11-2021_learning3_28	kept	yes
28LC29	2021-11-12	4	28	L	C	3.3	19/11/2021	6	19-11-2021_learning3_28	kept	no
28LC3	2021-10-01	4	28	L	C	3.4	2021-08-10	3	08-10-2021_learning_28	kept	yes
28LC30	2021-11-12	4	28	L	C	3.6	19/11/2021	7	19-11-2021_learning3_28	kept	no
28LC4	2021-10-01	4	28	L	C	4.1	2021-08-10	6	08-10-2021_learning_28	kept	yes
28LC5	2021-10-01	4	28	L	C	2.9	2021-08-10	8	08-10-2021_learning_28	kept	no
28LC6	2021-10-01	4	28	L	C	2.7	2021-08-10	2	08-10-2021_learning2_28	kept	no
28LC7	2021-10-01	4	28	L	C	3.6	2021-08-10	4	08-10-2021_learning2_28	kept	no
28LC8	2021-10-01	4	28	L	C	3.6	2021-08-10	6	08-10-2021_learning2_28	kept	no
28LC9	2021-10-01	4	28	L	C	3.5	2021-08-10	8	08-10-2021_learning2_28	kept	no
28LT10	2021-10-01	4	28	L	T	3.2	2021-08-10	3	08-10-2021_learning2_28	kept	no
28LT11	2021-10-01	4	28	L	T	3.7	2021-08-10	5	08-10-2021_learning2_28	kept	no
28LT12	2021-10-01	4	28	L	T	3.4	2021-08-10	7	08-10-2021_learning2_28	kept	yes
28LT13	2021-10-01	4	28	L	T	3.2	2021-08-10	2	08-10-2021_learning3_28	kept	no
28LT14	2021-10-01	4	28	L	T	3.2	2021-08-10	5	08-10-2021_learning3_28	discarded	no
28LT15	2021-10-01	4	28	L	T	3.4	2021-08-10	7	08-10-2021_learning3_28	kept	yes
28LT16	2021-10-01	4	28	L	T	3.6	2021-08-10	8	08-10-2021_learning3_28	kept	no
28LT17	2021-10-01	4	28	L	T	3.4	2021-08-10	1	08-10-2021_learning4_28	kept	no
28LT18	2021-10-01	4	28	L	T	3.7	2021-08-10	3	08-10-2021_learning4_28	kept	yes
28LT19	2021-10-01	4	28	L	T	3.2	2021-08-10	6	08-10-2021_learning4_28	kept	no
28LT20	2021-10-01	4	28	L	T	3.9	2021-08-10	8	08-10-2021_learning4_28	discarded	yes
28LT21	2021-11-12	5	28	L	T	3.5	19/11/2021	2	19-11-2021_learning_28	kept	no
28LT22	2021-11-12	5	28	L	T	3	19/11/2021	4	19-11-2021_learning_28	kept	no
28LT23	2021-11-12	5	28	L	T	3.6	19/11/2021	6	19-11-2021_learning_28	kept	no
28LT24	2021-11-12	5	28	L	T	3.2	19/11/2021	8	19-11-2021_learning_28	kept	no
28LT25	2021-11-12	5	28	L	T	3.2	19/11/2021	2	19-11-2021_learning2_28	kept	yes
28LT26	2021-11-12	5	28	L	T	3	19/11/2021	4	19-11-2021_learning2_28	discarded	yes
28LT27	2021-11-12	4	28	L	T	3.1	19/11/2021	6	19-11-2021_learning2_28	kept	yes
28LT28	2021-11-12	4	28	L	T	3	19/11/2021	8	19-11-2021_learning2_28	kept	no
28LT29	2021-11-12	4	28	L	T	3.6	19/11/2021	2	19-11-2021_learning3_28	kept	no
28LT30	2021-11-12	4	28	L	T	3.7	19/11/2021	4	19-11-2021_learning3_28	kept	no
28LT5	2021-10-01	4	28	L	T	3	2021-08-10	2	08-10-2021_learning_28	kept	no
28LT6	2021-10-01	4	28	L	T	3.4	2021-08-10	4	08-10-2021_learning_28	kept	no
28LT7	2021-10-01	4	28	L	T	3	2021-08-10	5	08-10-2021_learning_28	kept	yes
28LT8	2021-10-01	4	28	L	T	3.4	2021-08-10	7	08-10-2021_learning_28	kept	no
28LT9	2021-10-01	4	28	L	T	3.6	2021-08-10	1	08-10-2021_learning2_28	kept	yes
30IC1	2021-07-08	5	30	I	C	3.4	15/07/2021	2	15-07-2021_innate_30	kept	no
30IC10	24/09/2021	4	30	I	C	3.3	2021-01-10	5	01-10-2021_innate_30	kept	no
30IC11	24/09/2021	4	30	I	C	3.3	2021-01-10	3	01-10-2021_innate2_30	kept	no
30IC12	24/09/2021	4	30	I	C	3	2021-01-10	7	01-10-2021_innate2_30	discarded	no
30IC13	2021-10-08	4	30	I	C	3.5	15/10/2021	1	15-10-2021_innate_30	kept	yes
30IC14	2021-10-08	4	30	I	C	3.2	15/10/2021	3	15-10-2021_innate_30	kept	yes
30IC15	2021-10-08	4	30	I	C	3.3	15/10/2021	5	15-10-2021_innate_30	kept	no
30IC16	2021-10-08	4	30	I	C	3.3	15/10/2021	6	15-10-2021_innate_30	kept	no
30IC17	2021-10-08	4	30	I	C	3.3	15/10/2021	2	15-10-2021_innate2_30	kept	no
30IC18	2021-10-08	4	30	I	C	3.5	15/10/2021	5	15-10-2021_innate2_30	kept	yes
30IC19	2021-10-08	4	30	I	C	3.6	15/10/2021	1	15-10-2021_innate3_30	kept	no
30IC2	2021-07-08	5	30	I	C	3.3	15/07/2021	4	15-07-2021_innate_30	kept	no
30IC20	2021-10-08	4	30	I	C	2.7	15/10/2021	5	15-10-2021_innate3_30	kept	yes
30IC21	2021-10-08	4	30	I	C	3.8	15/10/2021	3	15-10-2021_innate4_30	kept	no
30IC22	2021-10-08	4	30	I	C	3	15/10/2021	5	15-10-2021_innate4_30	kept	yes
30IC23	2021-10-08	4	30	I	C	3.3	15/10/2021	7	15-10-2021_innate4_30	kept	no
30IC24	2021-11-05	4	30	I	C	3.5	2021-12-11	1	12-11-2021_innate_30	kept	no
30IC25	2021-11-05	4	30	I	C	3.7	2021-12-11	3	12-11-2021_innate_30	kept	no
30IC26	2021-11-05	4	30	I	C	3.6	2021-12-11	6	12-11-2021_innate_30	kept	no
30IC27	2021-11-12	5	30	I	C	3.5	19/11/2021	2	19-11-2021_innate_30	kept	yes
30IC28	2021-11-12	5	30	I	C	3.2	19/11/2021	5	19-11-2021_innate_30	kept	yes
30IC3	2021-07-08	5	30	I	C	3.6	15/07/2021	6	15-07-2021_innate_30	kept	no
30IC4	15/07/2021	4	30	I	C	3.4	22/07/2021	2	22-07-2021_innate_30	discarded	no
30IC5	15/07/2021	4	30	I	C	4	22/07/2021	5	22-07-2021_innate_30	discarded	no
30IC7	30/07/2021	5	30	I	C	3.7	2021-06-08	2	06-08-2021_innate_30	kept	yes
30IC8	30/07/2021	5	30	I	C	3.6	2021-06-08	6	06-08-2021_innate_30	discarded	no
30IC9	24/09/2021	4	30	I	C	3	2021-01-10	2	01-10-2021_innate_30	kept	no
30ICAC1	15/07/2021	4	30	I	CAC	3.5	22/07/2021	1	22-07-2021_innate_30	discarded	no
30ICAC10	24/09/2021	4	30	I	CAC	2.9	2021-01-10	6	01-10-2021_innate_30	kept	no
30ICAC11	24/09/2021	4	30	I	CAC	3.7	2021-01-10	8	01-10-2021_innate_30	kept	no
30ICAC12	24/09/2021	4	30	I	CAC	3.3	2021-01-10	2	01-10-2021_innate2_30	kept	yes
30ICAC13	24/09/2021	4	30	I	CAC	3.2	2021-01-10	4	01-10-2021_innate2_30	kept	no
30ICAC14	24/09/2021	4	30	I	CAC	3.6	2021-01-10	6	01-10-2021_innate2_30	discarded	yes
30ICAC15	24/09/2021	4	30	I	CAC	3.7	2021-01-10	8	01-10-2021_innate2_30	discarded	no
30ICAC16	2021-10-08	4	30	I	CAC	3.1	15/10/2021	2	15-10-2021_innate_30	kept	no
30ICAC17	2021-10-08	4	30	I	CAC	2.9	15/10/2021	4	15-10-2021_innate_30	kept	yes
30ICAC18	2021-10-08	4	30	I	CAC	3	15/10/2021	7	15-10-2021_innate_30	kept	no
30ICAC19	2021-10-08	4	30	I	CAC	3.6	15/10/2021	8	15-10-2021_innate_30	kept	yes
30ICAC2	15/07/2021	4	30	I	CAC	3.6	22/07/2021	3	22-07-2021_innate_30	discarded	no
30ICAC20	2021-10-08	4	30	I	CAC	3.1	15/10/2021	3	15-10-2021_innate2_30	kept	no
30ICAC21	2021-10-08	4	30	I	CAC	3.1	15/10/2021	6	15-10-2021_innate2_30	kept	yes
30ICAC22	2021-10-08	4	30	I	CAC	3.1	15/10/2021	3	15-10-2021_innate3_30	kept	no
30ICAC23	2021-10-08	4	30	I	CAC	3.6	15/10/2021	7	15-10-2021_innate3_30	kept	yes
30ICAC24	2021-10-08	4	30	I	CAC	3	15/10/2021	2	15-10-2021_innate4_30	kept	yes
30ICAC25	2021-10-08	4	30	I	CAC	2.9	15/10/2021	6	15-10-2021_innate4_30	kept	no
30ICAC26	2021-11-12	5	30	I	CAC	3.3	19/11/2021	3	19-11-2021_innate_30	kept	no
30ICAC27	2021-11-12	5	30	I	CAC	3.6	19/11/2021	6	19-11-2021_innate_30	kept	no
30ICAC3	15/07/2021	4	30	I	CAC	3.2	22/07/2021	4	22-07-2021_innate_30	discarded	no
30ICAC4	15/07/2021	4	30	I	CAC	3.3	22/07/2021	6	22-07-2021_innate_30	discarded	no
30ICAC5	15/07/2021	4	30	I	CAC	3.3	22/07/2021	7	22-07-2021_innate_30	discarded	no
30ICAC6	15/07/2021	4	30	I	CAC	3.4	22/07/2021	8	22-07-2021_innate_30	discarded	yes
30ICAC7	30/07/2021	5	30	I	CAC	3.6	2021-06-08	4	06-08-2021_innate_30	kept	yes
30ICAC8	24/09/2021	4	30	I	CAC	2.9	2021-01-10	3	01-10-2021_innate_30	kept	no
30ICAC9	24/09/2021	4	30	I	CAC	3.4	2021-01-10	4	01-10-2021_innate_30	kept	no
30IN1	2021-07-08	5	30	I	N	3.4	15/07/2021	1	15-07-2021_innate_30	discarded	no
30IN10	24/09/2021	4	30	I	N	3.6	2021-01-10	1	01-10-2021_innate_30	discarded	no
30IN11	24/09/2021	4	30	I	N	3.6	2021-01-10	7	01-10-2021_innate_30	discarded	yes
30IN12	24/09/2021	4	30	I	N	3	2021-01-10	1	01-10-2021_innate2_30	kept	no
30IN13	24/09/2021	4	30	I	N	2.9	2021-01-10	5	01-10-2021_innate2_30	kept	no
30IN14	2021-10-08	4	30	I	N	3.2	15/10/2021	1	15-10-2021_innate2_30	kept	no
30IN15	2021-10-08	4	30	I	N	3.5	15/10/2021	4	15-10-2021_innate2_30	kept	yes
30IN16	2021-10-08	4	30	I	N	3.7	15/10/2021	7	15-10-2021_innate2_30	kept	no
30IN17	2021-10-08	4	30	I	N	2.9	15/10/2021	8	15-10-2021_innate2_30	kept	yes
30IN18	2021-10-08	4	30	I	N	3.2	15/10/2021	2	15-10-2021_innate3_30	kept	yes
30IN19	2021-10-08	4	30	I	N	3.5	15/10/2021	4	15-10-2021_innate3_30	kept	no
30IN2	2021-07-08	5	30	I	N	3.8	15/07/2021	3	15-07-2021_innate_30	kept	no
30IN20	2021-10-08	4	30	I	N	3.3	15/10/2021	6	15-10-2021_innate3_30	discarded	yes
30IN21	2021-10-08	4	30	I	N	2.9	15/10/2021	8	15-10-2021_innate3_30	discarded	no
30IN22	2021-10-08	4	30	I	N	3.5	15/10/2021	1	15-10-2021_innate4_30	discarded	no
30IN23	2021-10-08	4	30	I	N	3.5	15/10/2021	4	15-10-2021_innate4_30	kept	yes
30IN24	2021-11-05	4	30	I	N	3.9	2021-12-11	2	12-11-2021_innate_30	kept	no
30IN25	2021-11-05	4	30	I	N	4.1	2021-12-11	4	12-11-2021_innate_30	kept	no
30IN26	2021-11-05	4	30	I	N	3.5	2021-12-11	5	12-11-2021_innate_30	kept	no
30IN27	2021-11-05	4	30	I	N	3.8	2021-12-11	7	12-11-2021_innate_30	kept	yes
30IN28	2021-11-12	5	30	I	N	3	19/11/2021	1	19-11-2021_innate_30	kept	no
30IN29	2021-11-12	5	30	I	N	3.3	19/11/2021	4	19-11-2021_innate_30	kept	no
30IN3	2021-07-08	5	30	I	N	3	15/07/2021	5	15-07-2021_innate_30	kept	no
30IN5	30/07/2021	5	30	I	N	3.1	2021-06-08	1	06-08-2021_innate_30	kept	yes
30IN6	30/07/2021	5	30	I	N	3.3	2021-06-08	3	06-08-2021_innate_30	kept	no
30IN7	30/07/2021	5	30	I	N	3.3	2021-06-08	5	06-08-2021_innate_30	discarded	no
30IN8	30/07/2021	5	30	I	N	3.4	2021-06-08	7	06-08-2021_innate_30	discarded	no
30IN9	30/07/2021	5	30	I	N	3.3	2021-06-08	8	06-08-2021_innate_30	kept	yes
30LC1	23/07/2021	4	30	L	C	3.3	30/07/2021	2	30-07-2021_learning_30	kept	yes
30LC10	2021-10-01	4	30	L	C	4.1	2021-08-10	3	08-10-2021_learning_30	kept	no
30LC11	2021-10-01	4	30	L	C	3	2021-08-10	5	08-10-2021_learning_30	kept	no
30LC12	2021-10-01	4	30	L	C	3.1	2021-08-10	7	08-10-2021_learning_30	kept	no
30LC13	2021-10-01	4	30	L	C	3.3	2021-08-10	1	08-10-2021_learning2_30	kept	yes
30LC14	2021-10-01	4	30	L	C	3.7	2021-08-10	3	08-10-2021_learning2_30	kept	no
30LC15	2021-10-01	4	30	L	C	3.5	2021-08-10	6	08-10-2021_learning2_30	kept	no
30LC17	2021-10-01	4	30	L	C	3.3	2021-08-10	2	08-10-2021_learning3_30	kept	no
30LC18	2021-10-01	4	30	L	C	3.7	2021-08-10	4	08-10-2021_learning3_30	kept	yes
30LC19	2021-10-01	4	30	L	C	3.3	2021-08-10	6	08-10-2021_learning3_30	kept	no
30LC2	23/07/2021	4	30	L	C	2.7	30/07/2021	3	30-07-2021_learning_30	kept	no
30LC20	2021-10-01	4	30	L	C	3.6	2021-08-10	8	08-10-2021_learning3_30	kept	no
30LC21	2021-10-01	4	30	L	C	3.4	2021-08-10	1	08-10-2021_learning4_30	kept	no
30LC22	2021-10-01	4	30	L	C	3.4	2021-08-10	2	08-10-2021_learning4_30	discarded	yes
30LC23	2021-10-01	4	30	L	C	2.9	2021-08-10	4	08-10-2021_learning4_30	kept	no
30LC24	2021-10-01	4	30	L	C	3.2	2021-08-10	6	08-10-2021_learning4_30	discarded	no
30LC25	2021-11-12	5	30	L	C	3.4	19/11/2021	2	19-11-2021_learning_30	kept	no
30LC26	2021-11-12	5	30	L	C	3.1	19/11/2021	4	19-11-2021_learning_30	kept	no
30LC27	2021-11-12	5	30	L	C	3.5	19/11/2021	6	19-11-2021_learning_30	kept	yes
30LC28	2021-11-12	5	30	L	C	3.4	19/11/2021	8	19-11-2021_learning_30	kept	no
30LC29	2021-11-12	4	30	L	C	3.6	19/11/2021	2	19-11-2021_learning2_30	discarded	no
30LC3	23/07/2021	4	30	L	C	3.1	30/07/2021	5	30-07-2021_learning_30	kept	no
30LC30	2021-11-12	4	30	L	C	3.6	19/11/2021	4	19-11-2021_learning2_30	kept	yes
30LC31	2021-11-12	4	30	L	C	3.7	19/11/2021	6	19-11-2021_learning2_30	kept	yes
30LC4	23/07/2021	4	30	L	C	3.3	30/07/2021	7	30-07-2021_learning_30	kept	no
30LC5	23/07/2021	4	30	L	C	3.3	30/07/2021	1	30-07-2021_learning2_30	kept	yes
30LC6	23/07/2021	4	30	L	C	3.1	30/07/2021	3	30-07-2021_learning2_30	kept	no
30LC7	23/07/2021	4	30	L	C	3.6	30/07/2021	6	30-07-2021_learning2_30	kept	yes
30LC8	23/07/2021	4	30	L	C	3.6	30/07/2021	8	30-07-2021_learning2_30	kept	no
30LC9	2021-10-01	4	30	L	C	3.4	2021-08-10	2	08-10-2021_learning_30	kept	no
30LT1	23/07/2021	4	30	L	T	3.1	30/07/2021	1	30-07-2021_learning_30	discarded	no
30LT10	2021-10-01	4	30	L	T	3.4	2021-08-10	4	08-10-2021_learning_30	kept	no
30LT11	2021-10-01	4	30	L	T	3	2021-08-10	6	08-10-2021_learning_30	kept	no
30LT12	2021-10-01	4	30	L	T	3.2	2021-08-10	8	08-10-2021_learning_30	kept	yes
30LT13	2021-10-01	4	30	L	T	3.4	2021-08-10	2	08-10-2021_learning2_30	kept	yes
30LT14	2021-10-01	4	30	L	T	3.4	2021-08-10	4	08-10-2021_learning2_30	kept	no
30LT15	2021-10-01	4	30	L	T	3.3	2021-08-10	5	08-10-2021_learning2_30	kept	no
30LT17	2021-10-01	4	30	L	T	3.5	2021-08-10	1	08-10-2021_learning3_30	kept	no
30LT18	2021-10-01	4	30	L	T	3.6	2021-08-10	3	08-10-2021_learning3_30	kept	yes
30LT19	2021-10-01	4	30	L	T	3.4	2021-08-10	5	08-10-2021_learning3_30	kept	no
30LT2	23/07/2021	4	30	L	T	3.6	30/07/2021	4	30-07-2021_learning_30	discarded	yes
30LT20	2021-10-01	4	30	L	T	3.1	2021-08-10	7	08-10-2021_learning3_30	kept	no
30LT21	2021-10-01	4	30	L	T	3	2021-08-10	3	08-10-2021_learning4_30	discarded	no
30LT22	2021-10-01	4	30	L	T	3.4	2021-08-10	5	08-10-2021_learning4_30	kept	no
30LT23	2021-10-01	4	30	L	T	2.9	2021-08-10	7	08-10-2021_learning4_30	kept	no
30LT24	2021-11-12	5	30	L	T	2.8	19/11/2021	1	19-11-2021_learning_30	kept	no
30LT25	2021-11-12	5	30	L	T	3.1	19/11/2021	3	19-11-2021_learning_30	kept	no
30LT26	2021-11-12	5	30	L	T	3	19/11/2021	5	19-11-2021_learning_30	kept	yes
30LT27	2021-11-12	5	30	L	T	3.1	19/11/2021	7	19-11-2021_learning_30	kept	yes
30LT28	2021-11-12	4	30	L	T	3.5	19/11/2021	1	19-11-2021_learning2_30	discarded	no
30LT29	2021-11-12	4	30	L	T	3.4	19/11/2021	3	19-11-2021_learning2_30	discarded	no
30LT3	23/07/2021	4	30	L	T	3.2	30/07/2021	6	30-07-2021_learning_30	kept	no
30LT30	2021-11-12	4	30	L	T	3.6	19/11/2021	5	19-11-2021_learning2_30	discarded	yes
30LT31	2021-11-12	4	30	L	T	3.5	19/11/2021	7	19-11-2021_learning2_30	discarded	no
30LT4	23/07/2021	4	30	L	T	3.5	30/07/2021	8	30-07-2021_learning_30	kept	no
30LT5	23/07/2021	4	30	L	T	3	30/07/2021	2	30-07-2021_learning2_30	kept	no
30LT6	23/07/2021	4	30	L	T	3.2	30/07/2021	4	30-07-2021_learning2_30	kept	yes
30LT7	23/07/2021	4	30	L	T	3.4	30/07/2021	5	30-07-2021_learning2_30	kept	yes
30LT8	23/07/2021	4	30	L	T	2.8	30/07/2021	7	30-07-2021_learning2_30	kept	no
30LT9	2021-10-01	4	30	L	T	3.4	2021-08-10	1	08-10-2021_learning_30	kept	no

## Sheet: Suppl. Table 2
Supplementary Table 2: Individual ID, total distance moved (mm and body length) in the whole baseline or exposure observation and distance moved (mm and body length) at each minute of the baseline or exposure observation
ID	total_distance_baseline	total_baseline_bodylength	total_distance_exposure	total_exposure_bodylength	min1_baseline	min2_baseline	min3_baseline	min4_baseline	min5_baseline	min6_baseline	min7_baseline	min8_baseline	min9_baseline	min10_baseline	min11_baseline	min12_baseline	min1_exposure	min2_exposure	min3_exposure	min4_exposure	min5_exposure	min6_exposure	min7_exposure	min8_exposure	min9_exposure	min10_exposure	min11_exposure	min12_exposure	min1_baseline_bodylength	min2_baseline_bodylength	min3_baseline_bodylength	min4_baseline_bodylength	min5_baseline_bodylength	min6_baseline_bodylength	min7_baseline_bodylength	min8_baseline_bodylength	min9_baseline_bodylength	min10_baseline_bodylength	min11_baseline_bodylength	min12_baseline_bodylength	min1_exposure_bodylength	min2_exposure_bodylength	min3_exposure_bodylength	min4_exposure_bodylength	min5_exposure_bodylength	min6_exposure_bodylength	min7_exposure_bodylength	min8_exposure_bodylength	min9_exposure_bodylength
28IC16	1157.37	209.932	1335.69	218.895	102.745	104.869	101.274	114.442	86.0307	89.8202	99.9578	79.9188	109.788	84.2644	79.2317	67.3687	115.337	116.133	129.128	109.608	105.343	101.089	106.355	105.439	120.416	89.7453	112.755	121.948	20.7867	20.7817	16.7014	18.4454	15.465	15.7503	17.001	16.358	15.5723	17.4153	18.0959	17.3198	13.9923	20.5324	17.903	18.8525	14.8922	27.0516	15.7363	20.667	15.3234
28IC17	2074.05	315.298	1132.95	461.304	171.402	201.446	191.041	171.831	189.984	169.199	174.095	138.264	153.312	164.819	191.139	156.542	25.186	17.8352	57.1534	53.8562	141.069	154.864	124.555	135.603	119.525	72.9389	137.748	92.1293	28.1258	23.873	23.4516	34.1808	45.9599	10.2234	16.5137	18.3928	30.1824	21.5687	25.6031	37.0021	52.4249	44.4507	37.7748	29.4696	43.5496	38.8246	46.5937	41.0147	22.096
28IC18	785.487	100.62	607.602	195.073	61.6913	84.7998	72.7733	53.454	46.4142	55.0313	88.6131	83.1756	51.4242	63.8102	62.4261	56.738	83.9077	54.8727	18.5585	38.8195	39.0033	64.7046	49.8818	56.5764	56.8255	36.9508	44.6092	62.4791	9.81175	8.02907	7.39684	7.34014	9.65013	13.0495	8.52104	14.313	7.59084	5.11714	4.50996	4.70547	4.37638	6.12797	7.57408	10.0823	9.14328	10.5767	7.11827	16.9649	25.7803
28IC19	900.278	402.613	795.079	230.384	70.3934	78.3138	62.5657	90.4586	66.2989	56.6629	69.0111	66.8837	86.8874	80.6671	52.6202	119.237	80.1996	80.587	66.1605	20.841	49.9595	60.6551	100.249	94.2387	66.8409	21.3831	91.9838	61.3729	46.5114	54.7015	29.8392	42.1014	55.0922	26.0158	24.7358	21.1532	29.9418	25.8203	21.8088	24.5786	17.8982	22.8901	30.3426	12.8115	15.8714	17.9542	15.1389	23.521	14.8012
28IC20	850.567	208.659	754.11	291.101	63.8697	72.1305	69.0561	79.757	80.1013	83.7226	56.707	60.5419	97.788	65.8062	59.5576	60.5848	22.5102	77.6883	53.0787	73.5887	70.7074	51.1818	54.7229	84.6511	53.7175	60.8045	56.5395	85.2147	18.5146	17.469	18.591	14.9643	20.2701	19.9877	14.5003	19.981	14.9721	15.6669	20.2145	13.3427	24.7029	28.2565	19.9064	24.0459	26.3048	25.61	23.7376	20.8354	17.5004
28IC21	917.577	527.103	1056.45	501.935	76.398	85.3153	62.7656	104.804	76.3499	96.2466	74.9282	71.4034	48.4604	89.0349	67.1184	64.4298	106.823	111.699	81.721	87.3124	113.722	139.408	88.5471	95.6528	114.481	115.928	0.112193	NA	40.5134	45.7795	33.4307	44.5508	45.103	51.8077	57.4595	39.391	44.5804	49.0263	32.0614	39.8153	36.1879	46.8542	56.7449	41.0618	55.2842	38.0951	54.3782	32.6504	16.4192
28IC23	787.838	103.023	1141.25	66.2893	68.9892	68.7195	81.3735	125.325	110.421	89.9625	65.822	67.2689	33.259	13.8471	21.4031	41.1434	78.2399	115.116	133.174	114.668	125.388	49.6155	49.1511	58.1295	70.1176	198.994	91.8275	56.3917	7.61078	10.0073	7.49102	6.07918	8.06798	8.91075	5.03649	7.52668	13.2991	7.27017	11.9558	9.66872	3.08403	3.38057	2.55005	4.32979	3.65366	5.6682	8.313	11.0875	8.84693
28IC24	695.123	449.609	467.587	671.129	64.6678	87.2263	46.6444	41.033	37.3066	51.2181	64.5839	72.8344	89.2219	51.2034	50.698	37.0644	45.2072	73.7939	39.6571	37.3034	29.5366	24.5541	38.5665	46.526	28.6322	24.0737	54.1678	24.9775	29.7837	36.2425	27.6313	39.978	46.4698	37.66	38.172	41.5445	36.8905	37.7026	37.8662	38.2034	41.8486	49.5054	58.9831	57.9923	50.8337	52.5203	42.2812	54.7975	69.3105
28IC25	808.025	310.808	1403.81	262.135	30.3034	69.5345	54.5704	65.4867	42.6369	60.7166	45.103	74.6008	97.7667	82.5013	93.2869	91.2617	107.675	98.3029	136.512	103.471	174.742	97.6723	107.57	35.7246	78.5188	169.235	101.537	189.932	27.0717	23.7218	17.9756	20.1518	23.7034	26.2983	33.1758	29.0663	28.7983	25.7654	27.9348	26.9232	30.1026	26.3988	16.5549	26.6159	24.7703	21.7126	18.2991	17.2996	21.8062
28IC26	789.295	144.273	785.034	87.3309	52.4159	64.7733	69.8261	82.1044	78.0824	58.6335	76.7168	52.4427	56.7268	59.015	63.7309	74.5398	64.4055	50.1445	43.8465	64.5951	61.5698	77.9217	60.1294	81.6389	82.8215	92.6025	65.9558	39.1308	8.4913	4.87283	4.44786	23.0226	24.0879	27.1032	22.8322	9.32825	3.1157	7.61375	4.28841	4.97364	12.7087	3.30395	3.14932	3.33694	4.50332	4.72772	4.53184	24.227	4.19225
28IC27	602.204	655.195	768.566	509.27	54.9234	37.4273	41.1446	46.9248	44.105	48.5486	41.9262	38.1319	38.8406	57.7587	71.3104	80.5904	118.32	39.8975	75.1418	70.3102	30.9473	59.1767	56.3681	62.9883	78.5075	69.6492	58.8931	47.7681	70.1584	59.2396	67.2728	63.2959	65.922	55.0373	56.821	53.8824	52.2459	38.1594	17.0445	55.8616	26.3183	37.2432	45.5873	64.9095	55.7466	33.0973	35.0506	48.6962	26.9064
28IC28	1522.14	1249.89	1985.94	1162.39	110.521	127.309	132.337	88.8084	120.172	124.816	137.779	140.765	110.683	172.814	111.387	143.523	150.647	153.789	155.109	160.46	147.359	175.575	173.501	180.767	177.442	173.91	161.486	174.811	110.309	101.985	98.7287	100.584	110.874	104.179	97.4772	98.5897	88.3319	100.927	116.645	111.676	46.9831	90.143	103.035	92.4543	104.504	97.0705	92.8853	106.26	119.445
28IC29	980.355	262.552	905.487	217.668	100.842	92.7698	62.0316	91.4544	95.4125	84.7661	82.4594	72.887	75.6334	57.6993	100.399	63.7779	78.2776	69.7836	68.163	73.3846	52.6291	70.6233	77.8426	69.7341	66.1769	104.327	79.4048	93.6296	11.0511	16.17	20.7782	31.5099	24.9212	37.8699	21.097	32.14	6.39729	17.6139	28.5662	6.46669	11.8736	5.47227	7.49972	15.0627	11.7118	21.6747	5.68278	50.8251	16.9339
28IC3	1040.48	651.022	1522.3	663.67	92.8153	78.781	77.3902	112.797	151.668	33.7372	54.4953	60.6962	99.6019	71.1766	84.4904	122.107	173.002	146.687	124.657	97.2496	143.714	128.121	153.759	135.349	72.9169	142.861	100.754	101.119	53.5809	57.4739	65.3938	60.5298	66.9507	53.6367	54.1146	47.2747	44.9639	62.0381	36.5281	42.6499	19.4329	50.5789	53.6502	52.9264	66.8112	60.8118	46.4025	55.1353	65.54
28IC30	1088.03	553.943	993.067	583.861	97.339	137.561	135.68	131.334	97.4609	159.405	57.6641	50.8546	34.4181	42.5787	59.8419	36.7911	98.597	55.5903	43.7556	34.9514	40.0931	101.912	79.6609	94.9097	69.3662	128.384	102.477	142.583	40.4172	44.0361	47.6382	43.7132	40.8076	55.0637	41.6441	42.878	55.2602	50.4389	46.7399	44.8703	33.1655	41.0256	53.1864	55.3725	40.3709	46.531	52.0825	52.3855	52.972
28IC31	538.357	131.689	709.244	68.5476	26.9474	33.0419	38.3737	44.1852	49.5431	32.8941	70.4015	54.4982	74.7499	47.1713	33.491	32.9453	28.2188	53.3909	31.7207	32.9821	54.0814	81.9169	48.7327	62.9631	76.9946	82.8054	70.8145	83.7586	20.4973	18.0453	8.30673	7.61048	28.0626	17.1791	7.01402	4.51366	4.93041	4.46084	6.06054	4.71653	5.42811	5.81993	6.37287	5.67608	5.60306	5.92058	5.5948	5.34742	5.59808
28IC32	1905.99	119.491	2257.95	129.403	213.585	96.5325	134.443	171.395	150.896	183.23	150.957	133.563	130.828	137.117	197.886	147.076	157.05	207.454	209.261	152.373	160.257	185.897	188.776	239.138	250.434	192.322	108.788	204.227	5.99056	19.3881	6.48874	22.6246	4.78609	6.9599	11.2898	8.78647	7.26097	5.37434	9.99018	9.84483	9.86116	7.89192	11.1358	13.4628	19.0774	15.2547	11.4075	6.59643	4.7335
28IC33	1748.03	496.961	1974.19	605.831	72.4929	88.1632	163.122	145.429	136.499	140.613	161.544	165.859	184.231	137.011	159.486	193.248	190.986	169.746	148.478	115.546	100.786	147.23	168.222	215.342	193.247	208.203	163.03	152.27	28.6642	33.5966	15.0625	42.1456	47.3397	33.0009	38.0415	48.3494	55.3036	48.4737	49.5644	57.1319	51.5683	29.7092	63.5778	39.2565	51.5978	48.0785	43.6519	58.9686	45.6201
28IC35	2320.61	104.939	2033.12	127.804	204.542	177.072	157.207	178	169.314	183.736	164.872	241.017	232.429	216.065	192.656	201.862	156.546	159.083	177.517	164.667	168.371	189.543	159.641	156.107	167.884	158.714	180.167	190.159	7.56508	7.86789	8.43517	10.3162	7.98673	7.2935	10.2458	9.66499	9.02154	8.79733	9.25555	8.31941	7.7619	10.2452	20.4615	7.22104	6.43567	6.17926	6.19633	5.99863	10.6969
28IC4	772.037	204.503	1077.08	188.616	68.5041	64.6352	68.7865	55.3678	74.9993	73.9543	53.6511	73.9298	55.3966	57.9677	74.7936	49.368	91.4007	104.549	73.6536	88.9699	97.3279	94.7569	87.8293	77.0911	64.7514	83.1809	104.766	94.644	18.0591	21.5216	27.0479	22.8252	17.7529	12.7403	19.5803	14.6759	10.3412	5.22492	17.9609	16.4244	9.81634	18.7279	16.3349	13.8768	21.9845	23.9798	23.4486	20.1913	14.6469
28IC5	350.277	100.646	225.384	139.996	25.8767	34.0248	25.4695	20.6692	27.4311	30.2965	17.1241	25.5907	45.217	24.7186	40.6498	32.8737	10.4857	11.494	8.67017	14.7213	12.4224	19.2719	28.2642	37.6976	30.0795	16.6347	21.883	13.4112	5.85832	8.28114	5.72338	9.56078	7.17365	9.52096	8.12287	9.32495	10.4181	7.40455	8.84919	10.2484	10.5032	10.0406	6.66393	6.27751	5.74316	7.50874	8.0202	9.50997	7.43193
28IC6	476.101	127.902	288.192	146.64	28.0213	16.0803	14.6779	75.9747	79.4902	89.4407	75.3463	30.7832	10.2818	25.1254	14.1518	16.413	41.9389	10.903	10.3928	11.0119	14.861	15.6015	14.9551	79.9492	13.8344	14.9809	30.2588	29.2074	14.8739	10.7859	12.4528	11.2872	5.8886	19.2161	6.62442	12.6763	8.79014	13.8706	6.4731	4.8409	8.81436	10.6032	10.24	9.93966	15.9854	7.41731	11.037	24.1697	13.7963
28IC7	3999.64	287.913	3719.66	353.191	352.987	326.352	315.932	321.87	354.796	333.372	311.927	315.487	282.662	322.965	373.265	357.362	150.346	288.458	329.712	295.854	334.412	310.626	297.233	340.033	382.225	310.16	363.452	314.339	29.8916	24.6601	29.4115	23.0951	25.0411	21.1063	27.5087	19.7614	12.6013	31.8033	32.2297	10.5413	33.5838	35.9175	43.2705	31.8384	43.4716	27.5685	10.1656	24.5298	31.7011
28IC8	2213.47	196.64	2256.48	168.427	182.175	195.411	222.339	205.801	227.632	182.365	183.99	160.734	152.877	210.93	124.195	145.01	66.072	171.968	182.411	179.95	227.158	206.76	157.768	187.46	222.836	212.432	207.188	220.288	22.215	27.1703	15.7396	15.386	18.28	12.4111	13.1889	14.7897	11.3838	13.446	16.3215	16.1371	7.25004	6.53828	11.7273	17.3413	17.7181	14.1167	15.5131	15.8925	24.8382
28ICAC1	692.777	156.664	722.354	184.005	68.5962	68.5798	55.1145	60.8699	51.0347	51.976	56.1033	53.9813	51.3887	57.4704	59.7163	57.1553	46.1744	67.7568	59.0799	62.2132	49.1443	89.2704	51.9299	68.201	50.5673	54.6772	60.0485	62.1341	6.05492	6.21355	21.0788	7.62529	4.644	4.49609	27.3729	15.3588	17.8609	17.4536	15.2484	11.9506	4.46261	4.78638	4.52602	6.58381	5.16055	5.08853	14.576	26.4822	35.6703
28ICAC12	311.894	211.74	609.387	329.27	20.1845	19.02	23.0257	20.292	26.7298	17.7098	35.0941	28.4547	22.3388	24.7976	27.9004	43.2719	45.7492	35.38	34.5101	37.1448	55.8572	44.4859	51.267	42.2643	64.8617	61.494	62.4336	71.7065	15.9081	25.9753	13.4341	16.1294	16.4318	22.2925	17.0579	14.5256	16.0254	17.0825	15.642	20.8841	22.2701	43.7906	25.4099	29.2826	34.616	22.8469	25.2049	22.7029	22.6157
28ICAC16	309.839	110.869	220.054	119.885	33.2498	28.0475	16.9919	24.6495	26.0468	17.02	26.9676	24.9155	45.7014	29.0355	18.8625	17.8615	16.9185	17.1919	19.1435	16.7258	12.6215	21.002	17.0828	21.4714	20.2659	21.5175	17.8979	17.1385	7.3581	18.0945	15.633	13.8954	8.77508	5.69518	7.40406	4.74393	9.56036	8.52266	5.50652	5.59241	6.11158	9.41109	6.46457	5.10496	4.81799	5.44727	6.00693	6.40111	6.30314
28ICAC18	475.586	512.1	541.728	391.155	21.5896	17.9065	25.5011	31.5893	53.0255	30.1412	29.3172	40.0376	64.2182	58.2152	63.8822	40.0163	39.5628	54.4582	65.4661	52.8262	67.701	68.0782	43.0915	37.8302	56.4792	53.7376	0.0493623	NA	56.064	44.0825	15.2026	52.1501	32.9326	53.1888	58.4842	66.868	17.9574	57.2612	42.2899	15.5034	17.7977	64.4979	51.3534	5.22638	6.37347	29.9636	30.1902	47.6495	27.9127
28ICAC2	1368.88	98.2481	783.305	163.13	158.139	185.985	101.453	143.145	187.314	88.4537	84.1016	71.921	101.802	87.7891	74.1498	83.5672	60.8538	77.8263	103.165	43.559	53.9628	61.0441	51.4723	79.9715	50.3239	59.3402	77.4065	63.932	7.1533	8.90238	5.96848	8.15155	6.72822	0	2.51427	3.74775	20.0096	15.7682	12.6484	6.34286	9.30328	10.1702	13.9525	9.47702	8.75345	12.8309	12.7631	15.3067	18.4503
28ICAC22	877.744	96.6603	636.97	147.453	89.5388	99.3869	87.5957	112.955	64.4315	64.3808	96.1736	23.5028	48.2858	49.77	106.281	35.1238	43.2531	44.9028	17.1901	15.178	45.2383	17.0721	26.2247	74.3128	60.4123	66.2732	125.587	100.592	9.68167	6.89561	7.19608	6.05806	8.45725	8.49707	6.08442	5.87335	10.6271	6.21244	11.881	9.10421	15.9732	16.5335	16.9972	10.3604	11.4894	12.2627	10.4309	7.07528	4.63141
28ICAC23	534.478	203.043	578.386	276.674	66.6943	38.8382	37.6482	46.5265	29.2497	74.9092	50.5036	20.2093	59.0506	39.8536	26.1903	43.5489	19.9501	38.447	49.3358	39.436	41.042	42.8002	21.5275	55.0797	34.9836	46.257	84.1492	103.434	19.1723	20.4142	11.7027	16.7395	16.9928	13.9278	16.9157	15.6286	19.5847	18.5726	18.9837	13.9477	29.436	19.1242	15.9854	22.3795	21.5187	22.8173	25.6378	24.9863	19.1049
28ICAC24	740.642	156.082	795.85	202.479	131.461	67.1369	62.9584	55.7504	60.4393	59.7905	34.9271	45.5644	41.207	58.4728	34.475	86.9076	72.8249	70.9473	45.1864	69.0997	67.6331	64.4181	74.1798	74.145	72.0536	63.8504	59.828	61.0001	13.3161	17.317	23.1472	20.2421	8.5313	7.20276	9.47318	11.3446	8.66887	10.1336	10.7033	15.7277	11.7404	6.44643	21.5286	12.4614	20.4345	19.6088	17.3548	22.1596	20.611
28ICAC25	985.305	120.765	921.356	107.555	163.363	141.729	137.252	73.4168	46.3739	54.185	55.4347	77.9579	59.2564	52.2851	71.0268	52.3006	68.9703	94.4938	86.8242	63.8332	84.0782	60.7706	75.5302	55.7537	80.6437	99.9613	69.9988	80.1038	7.61983	7.10688	6.39841	7.64767	4.47931	4.75709	5.21096	3.99525	4.12157	21.0576	20.3055	27.7839	5.66099	9.53519	14.2511	14.8978	26.8217	4.59789	5.90105	5.18835	4.63352
28ICAC26	1499.65	275.696	1336.33	305.904	129.241	137.603	119.152	101.461	131.688	125.756	133.489	134.444	130.385	123.084	151.789	80.6173	77.5989	113.277	111.691	75.6279	103.963	147.259	113.958	111.933	120.91	111.818	136.001	110.335	0	27.2899	30.508	17.14	21.0777	22.8524	23.8083	35.2051	42.4573	21.653	19.0949	14.5303	26.4951	34.4288	21.0846	25.3636	28.1563	19.5241	24.5629	25.7828	27.202
28ICAC27	1171.7	345.805	1322.98	523.438	145.741	115.098	73.2133	62.0702	62.3892	92.7742	102.691	69.5845	89.8863	130.79	116.223	109.677	99.4082	86.0654	108.88	146.574	110.08	127.448	121.745	108.665	84.29	116.048	106.133	107.39	39.5854	38.4387	30.4099	16.6341	21.765	33.5951	29.8703	31.1145	25.5491	30.078	17.5362	30.3657	35.8951	38.2616	38.9389	42.3691	36.45	36.0637	45.6919	46.6245	49.452
28ICAC28	1833.66	123.495	1745.65	141.733	269.977	184.84	204.956	189.229	216.16	177.128	126.529	100.963	84.5443	138.097	63.0832	77.2739	26.2338	35.1268	159.801	122.714	43.601	177.602	112.753	167.995	213.939	233.771	307.954	130.876	4.67641	5.04625	5.04435	5.4265	12.7932	14.0698	14.9568	11.9232	6.62715	13.9355	13.3718	15.3187	11.2484	10.9123	9.94123	7.19334	10.0756	14.5994	12.9374	13.8258	18.6466
28ICAC29	2419.62	153.224	1973.68	154.704	171.156	251.555	230.089	239.406	272.66	218.661	200.994	244.94	68.4342	148.068	241.729	130.978	69.3473	279.431	186.296	99.4377	132.258	184.714	233.967	61.2365	228.687	183.099	228.385	84.1103	13.9143	10.7668	6.02692	4.0961	28.6869	7.88864	7.75183	10.0225	13.7708	14.6388	17.9966	17.4675	14.3467	9.82551	20.9691	6.41154	12.1825	19.8287	8.38549	5.59386	8.98553
28ICAC3	1528.67	105.521	2281.84	122.468	101.265	123.224	93.9464	135.925	157.997	128.044	129.785	141.251	125.428	128.189	128.745	129.892	142.285	168.318	200.542	197.174	172.835	178.569	143.756	186.311	235.656	235.791	202.624	217.527	14.578	5.69385	7.2961	5.18187	5.3462	4.01534	13.1802	9.29996	19.189	9.8246	7.69546	4.11397	16.4934	8.59922	11.158	10.9605	5.29066	5.68624	11.3394	12.9017	9.27558
28ICAC30	1671.51	277.35	1807.95	189.483	181.778	135.793	131.534	129.455	104.045	139.169	130.494	146.042	164.46	175.952	86.0348	144.99	175.934	90.824	115.202	103.919	140.268	111.206	130.427	169.984	176.027	176.43	172.973	187.464	15.3974	14.7904	10.454	20.0385	33.4907	90.9393	9.53403	17.528	24.84	15.2708	9.78697	14.8873	29.1137	19.0428	17.0862	23.9597	9.2274	13.0517	10.04	12.2214	13.4176
28ICAC31	1507.26	545.803	1810.1	298.145	155.646	116.792	100.721	114.363	180.445	106.183	129.869	134.132	146.581	108.699	101.647	110.401	172.353	207.123	142.038	124.484	153.411	179.955	181.713	154.668	109.079	114.889	131.735	134.519	45.1057	53.0122	50.2739	45.2188	49.9957	44.5259	45.8144	36.3852	40.3453	43.3734	50.2996	41.1953	6.6279	4.69346	15.0404	14.1727	37.1233	40.7536	32.7777	35.6849	31.454
28ICAC32	1654.73	521.404	1216.83	644.115	103.042	144.839	127.044	93.6646	117.463	88.9024	110.311	240.512	222.299	145.85	153.041	106.9	104.498	80.221	91.237	96.2764	99.5767	71.0805	102.291	111.078	105.939	92.237	81.4551	180.399	41.8257	34.7128	37.3528	41.8024	41.0779	50.8923	50.8544	56.5354	46.1352	55.3012	58.2135	6.42373	39.8073	45.313	61.7016	61.049	66.0369	76.6391	22.7147	49.232	48.647
28ICAC33	969.788	231.026	1385.76	178.707	111.524	111.847	54.8013	38.6332	96.5938	79.4181	51.7921	110.732	28.8443	107.62	98.3476	78.6112	146.009	110.144	111.713	94.3004	121.851	88.1618	80.6513	123.725	110.243	116.496	114.469	166.624	18.1445	24.9411	21.4039	15.7218	13.6512	16.1857	26.0627	24.4634	15.1248	18.7677	18.3606	16.6877	24.6787	16.139	5.45839	11.4175	11.4715	19.0308	14.6711	16.6401	16.7134
28ICAC34	1315.8	290.412	2182.25	256.477	121.329	143.011	102.733	132.379	120.03	79.6141	99.9824	91.2062	104.112	116.423	97.6913	106.111	103.143	153.423	144.749	185.742	192.928	180.261	201.397	204.726	208.191	211.938	182.539	191.701	22.7075	25.2625	20.1825	29.1802	21.3867	18.2784	22.2616	21.5754	28.0282	26.0216	16.9742	38.4634	25.8709	25.9958	21.3421	6.72289	16.116	19.5662	32.3385	30.3996	21.5616
28IN12	463.25	247.388	477.967	314.552	51.2686	41.6894	52.119	31.1619	40.6746	26.9106	49.3232	21.0784	30.6681	38.1131	25.7911	53.8419	12.3758	39.8865	46.5252	37.4844	56.8798	40.8712	36.3863	57.6106	29.1017	64.02	38.2772	17.3756	22.8626	14.4507	17.6427	31.4286	29.9568	28.7523	24.5835	21.789	15.1526	7.47192	22.3512	10.8441	24.6257	25.955	29.718	31.018	35.3031	31.924	38.0949	19.9853	17.8491
28IN16	563.009	157.9	636.764	199.575	44.7867	41.5252	46.8283	32.9949	51.2935	59.0098	34.7301	41.8275	35.0639	64.1807	49.3328	61.0767	46.3581	70.2459	51.0177	64.119	46.1945	51.8617	45.792	29.7491	35.9503	60.0503	38.1675	91.8109	6.93656	18.9587	14.6206	7.94329	13.3621	15.2014	11.3645	13.075	7.64866	20.4024	11.7295	16.5328	22.5049	11.3776	17.0972	12.7158	9.01607	15.1869	22.1612	18.6613	18.9407
28IN17	804.314	250.167	549.501	221.797	44.6526	42.8921	30.3166	58.1117	97.123	263.724	27.6487	50.8313	72.0359	44.2852	28.3822	43.1731	84.4296	55.2242	49.5501	69.4832	26.7595	37.8499	29.1159	35.4419	38.9111	35.3467	33.8596	52.6315	18.7852	21.2148	20.3106	23.458	23.5592	24.6243	16.6785	17.8064	28.7612	19.3548	17.5169	17.8191	6.62066	22.8495	15.6114	21.6437	20.7963	15.0535	16.095	24.8974	15.7993
28IN18	1407.79	156.401	1739.11	278.98	112.929	93.7247	100.853	112.866	110.91	137.409	137.307	152.646	124.565	149.313	157.176	17.3441	107.48	122.345	166.594	164.832	178.3	206.926	61.3298	132.926	131.347	154.581	176.797	134.996	11.2532	12.1708	24.5659	13.1945	17.1078	10.328	15.3628	13.6877	9.61788	11.9776	7.2725	9.73755	17.3072	18.0057	23.887	13.307	24.2176	26.2254	32.511	22.4272	15.1335
28IN19	865.856	141.098	1100.93	189.463	80.0192	50.5776	61.7494	110	104.849	100.633	86.0424	76.2614	53.0341	26.1517	78.2291	37.9543	86.19	90.8425	104.013	108.563	123.561	111.734	133.332	69.9485	62.4717	88.3313	50.0241	66.1082	4.31673	6.57448	12.5701	7.26906	4.02757	6.77649	10.4346	20.9547	5.85131	18.3465	16.8496	27.0226	22.5376	9.68369	4.49473	4.19493	24.6853	17.1853	19.4079	22.9324	17.1568
28IN20	568.441	120.06	718.471	105.691	24.9716	68.2512	52.6341	28.5959	48.1035	54.7251	40.912	47.0701	27.5352	73.4488	42.2262	59.5182	81.0177	40.9593	61.5498	45.7767	32.4579	54.6728	79.7803	67.1809	68.1867	33.4938	66.1346	86.6467	13.3977	8.47954	7.40667	12.0231	15.0239	8.16697	8.97653	6.34607	10.5335	8.52163	8.90783	12.2248	10.5569	10.4094	11.8614	7.58007	8.09913	7.87832	13.8935	15.099	8.21985
28IN21	676.711	232.665	1049.74	455.919	61.1978	50.4298	79.8538	47.2617	59.1364	49.8119	60.9319	58.5366	49.4903	66.0471	37.3508	56.3461	64.5107	41.874	44.926	87.0959	113.597	140.238	128.912	140.106	137.427	149.57	0.488958	NA	9.49787	9.18771	10.4305	31.9656	14.425	22.1436	24.1708	23.7926	10.4897	14.2641	19.4482	42.5982	17.2918	17.1533	19.3866	10.5128	30.7368	51.9832	45.9049	59.6922	58.7404
28IN22	625.797	101.153	573.623	132.369	72.6177	46.1708	47.9661	51.6529	43.2848	51.2363	49.9828	69.2643	56.4529	48.5221	44.174	44.245	32.509	70.5422	52.2512	46.6069	56.5061	47.6389	66.2019	38.3299	82.8561	79.6177	0.0339651	NA	8.50231	6.35554	6.99793	7.59014	8.43103	7.49038	5.33043	10.5291	13.7546	9.89335	7.10671	9.08603	21.7819	18.5244	7.78782	3.39184	10.9843	13.6581	4.73977	8.7801	9.63301
28IN23	721.528	119.157	1118.25	239.034	129.718	54.4335	80.6831	37.8846	38.8618	35.3666	46.9401	44.7451	38.4075	50.7728	100.84	62.3105	149.656	61.8177	53.1977	84.9657	69.0677	226.57	94.3698	108.307	93.722	58.5442	47.4421	69.0109	9.56774	7.79443	13.6482	6.0102	10.6719	6.81699	8.38619	9.19344	11.6219	9.58171	10.3927	15.3294	20.8946	14.9703	18.7671	18.7448	41.76	13.1282	17.9112	22.0671	15.8541
28IN24	632.693	238.719	715.685	227.004	70.6521	66.5566	37.7827	37.5947	41.8452	33.3119	70.3846	72.8393	33.9663	54.0576	62.3096	51.0579	62.7259	64.4654	37.9653	63.8213	44.4379	46.2092	63.3059	65.9544	83.162	62.2992	62.0858	57.989	25.6882	23.8772	26.6625	28.1172	24.5111	23.2199	10.5116	4.65376	13.3555	21.3526	19.4417	17.1633	16.2878	20.4089	19.6458	20.0543	22.3785	17.379	16.9443	18.7219	19.9726
28IN25	495.006	765.818	1079.8	688.447	20.5743	56.5011	30.3661	22.3295	36.9857	39.9888	64.7906	49.9453	58.5474	18.2839	55.2502	41.2416	88.496	94.7677	62.9637	103.074	79.5583	107.21	71.8488	109.722	81.049	119.97	96.8445	64.1158	56.7107	64.2594	55.0159	77.2247	61.3503	52.4101	47.2157	62.4426	70.2197	72.9763	66.4666	77.7012	46.3035	58.885	65.664	74.2015	67.531	70.2321	67.3376	60.0963	62.5924
28IN26	676.627	196.501	857.953	151.031	25.9036	60.0297	47.1396	98.2881	61.6139	113.657	17.1293	69.4616	64.2573	38.1765	34.7873	45.9302	60.2894	31.5179	45.0832	42.8482	40.3515	70.6736	65.8245	107.507	99.7214	62.5925	95.3161	129.01	17.2072	19.4924	19.0411	17.0912	21.1434	14.3528	11.8865	8.018	13.8807	16.4205	21.5906	16.298	15.8352	8.76912	24.3319	6.2522	4.86526	12.487	16.369	8.14343	11.2684
28IN27	1430.06	375.626	2786.66	492.317	121.617	87.0853	23.4473	130.683	108.618	161.539	61.8772	24.7438	112.912	159.185	245.411	189.3	206.816	260.088	194.311	191.864	192.219	254.657	274.393	289.081	220.122	216.884	242.14	225.578	19.1267	32.606	23.8784	29.8874	33.3174	32.3911	22.3586	31.6489	46.3822	43.6077	26.8472	33.4771	25.8545	32.6226	36.3133	33.0453	34.8678	36.9611	60.2744	52.727	46.1556
28IN28	449.016	637.798	387.162	553.506	66.0634	22.1139	19.7964	16.5216	29.2431	29.6568	23.2334	28.8872	37.7063	73.6165	55.6737	46.2528	35.587	14.7675	12.6519	21.2857	26.3394	31.7717	30.6269	60.2465	23.1572	41.0611	54.6679	34.6668	50.2933	52.0179	51.5145	42.9219	60.1495	51.4659	61.847	48.6078	48.6608	54.7136	61.3067	53.7192	46.1514	37.2282	43.535	45.8188	44.7274	52.0544	42.9235	47.3482	52.9581
28IN29	1539.12	244.686	2243.11	228.883	106.786	65.0109	113.405	149.573	155.776	157.973	168.897	68.4847	103.619	108.604	132.118	134.221	134.107	150.442	199.407	193.849	184.976	205.268	162.795	182.56	214.188	205.48	213.941	193.989	18.5473	5.91973	20.2969	18.1442	23.6399	21.6094	21.4606	32.2269	26.9211	15.3173	22.6617	17.8804	7.83643	26.7277	27.9898	19.3583	16.6027	21.1074	14.3387	17.8983	14.0579
28IN3	392.418	316.149	760.784	583.387	38.2658	31.3134	28.8477	28.6265	37.6355	50.8929	33.232	55.8208	29.6043	19.9569	17.5888	18.3513	17.0679	23.8991	29.5389	39.321	35.6588	41.249	27.7613	66.163	100.543	134.413	135.335	109.389	24.8117	18.5445	32.3909	28.0439	26.1644	21.9325	31.2645	31.9754	32.9534	19.945	39.9524	7.68843	56.2651	32.1849	54.0887	50.5226	44.8589	43.3597	54.6106	40.0744	51.014
28IN30	1106.91	709.198	1147.4	658.673	109.855	129.593	73.957	56.6976	98.0098	100.391	70.1398	97.6754	114.702	69.4671	56.5687	91.3416	82.3171	59.7525	50.4962	63.4707	143.343	110.774	123.227	113.604	83.5765	72.8525	70.3194	172.669	65.0383	63.5916	69.5396	63.7485	57.3722	49.6909	52.9248	53.3112	54.4459	57.6913	65.1259	56.2561	49.0041	58.5258	55.197	59.2397	55.4522	58.8586	49.3717	55.2911	53.8958
28IN31	885.908	459.461	1537	579.245	89.1326	49.0582	89.4492	89.6507	48.7385	73.5613	66.3239	58.3479	49.7805	76.5345	91.8708	102.908	63.4505	82.5133	160.187	127.315	127.712	135.941	124.472	142.22	119.587	157.092	130.649	165.056	36.7851	33.5583	32.1101	32.5403	36.2134	37.609	29.9645	47.0704	34.9056	39.0091	35.4359	35.0693	24.641	39.8171	45.8429	44.744	50.1262	47.4837	41.7851	41.6237	58.586
28IN32	1858.54	477.551	2114.68	447.613	129.76	148.631	174.749	132.715	127.703	135.554	145.492	194.281	178.365	156.502	179.657	154.323	94.6363	180.402	167.51	154.951	167.349	102.444	209.866	214.302	200.132	223.33	194.472	198.041	13.2842	19.7731	45.1181	43.733	59.0881	39.072	46.2173	48.7071	42.2991	49.3778	29.3932	40.9101	38.3443	53.203	33.5067	47.5648	32.3634	60.297	39.3844	31.8854	41.0274
28IN4	1950.28	421.61	1857.16	557.306	149.9	169.384	123.694	164.838	166.881	191.689	212.6	145.747	164.948	181.397	118.627	147.316	133.895	173.36	209.956	151.928	204.551	140.952	201.199	120.806	60.751	137.53	141.197	178.098	27.6953	28.1404	18.2313	38.0349	29.5466	39.2563	44.7083	34.0206	34.4018	46.304	43.0503	37.0881	43.6451	44.708	47.8618	32.0581	50.0043	50.3317	40.2468	46.9287	44.48
28IN5	994.585	473.818	838.833	506.629	86.6293	75.9097	57.5218	64.4857	75.8508	84.1547	106.163	93.0123	92.1545	82.4493	89.3913	86.1544	96.3283	84.4762	52.9757	85.1709	79.2649	69.4802	58.5572	55.3589	69.78	64.8011	50.5818	71.4837	29.5326	36.1496	39.4002	40.3426	39.1043	41.8261	42.2558	36.8579	37.7765	45.9508	41.8196	41.5495	28.9659	40.3533	20.9825	43.5413	26.9062	30.8976	67.4437	63.7529	57.1436
28IN6	2358.7	141.56	1833.37	182.476	252.57	213.263	242.182	227.865	237.319	198.134	204.556	193.977	188.085	137.374	61.3602	201.102	94.7457	134.076	164.114	233.674	200.688	119.15	126.182	175.306	96.8631	129.288	197.398	160.906	7.16932	13.9799	14.499	9.35711	12.6251	6.60581	7.7808	14.7994	8.34878	12.4947	21.8193	11.8864	16.7833	19.4591	13.4084	14.3696	16.837	13.0876	14.8532	11.715	11.9888
28IN7	866.422	132.214	718.304	170.511	36.4687	53.3609	68.5681	103.983	82.2401	124.971	69.6201	106.062	21.111	58.1259	94.2685	21.3401	39.1829	18.0585	24.7491	49.707	38.6489	71.5266	18.7532	167.723	55.882	64.4521	66.1338	96.0343	23.4677	13.7005	7.64766	13.1061	15.8362	6.37907	5.40532	4.02805	4.20734	5.05035	15.9784	17.135	4.77564	6.14338	26.8589	14.0824	13.5513	13.4131	13.6887	17.5431	17.632
28IN8	1994.19	171.589	2101.9	232.988	145.502	158.53	171.497	157.368	146.908	198.229	149.919	154.361	198.937	181.58	168.264	161.533	119.396	147.692	191.471	199.341	145.335	167.511	187.497	188.588	190.699	199.141	139.546	223.435	7.01597	6.97602	8.30963	15.6123	15.9599	9.94104	10.312	15.1438	20.0044	24.6092	14.7964	22.7542	18.9199	14.9559	26.4615	28.2091	16.7382	5.15323	16.5672	8.0005	18.9672
28LC10	1973.58	293.254	724.918	174.519	156.017	232.797	207.386	150.731	144.661	70.7693	140.84	182.293	186.269	202.582	210.048	77.2707	19.2514	103.086	65.9307	71.2426	126.009	86.1073	97.8707	90.5142	42.3101	18.4623	0.0153426	NA	25.1469	14.373	24.3764	22.0852	23.2416	22.4514	23.0935	36.4942	37.931	24.5241	14.5639	24.4006	17.8402	22.0131	18.028	22.3193	7.06427	21.5697	16.3581	3.80078	12.9125
28LC11	1427.18	661.821	1162.93	499.47	133.492	70.4622	75.8805	152.381	129.392	143.274	126.674	45.9786	165.962	149.374	142.621	90.5711	69.2705	117.038	150.67	139.563	77.6512	30.349	105.518	97.3972	131.837	238.9	0.0240625	NA	60.6734	39.7982	57.5569	56.343	50.1308	52.9829	57.2028	61.1167	48.3569	59.201	61.2455	54.6983	29.4607	22.3837	27.5372	52.141	53.071	56.7158	51.5707	54.1661	33.3922
28LC12	1552.33	387.295	1151.21	399.951	129.695	129.563	116.129	152.645	147.246	178.482	147.578	125.243	113.042	121.958	118.069	70.1437	128.485	101.741	156.992	147.701	139.922	140.777	95.2392	82.4719	69.1592	88.3621	0.063205	NA	37.6268	20.2853	37.2283	28.1442	42.6917	35.1192	21.5895	35.4002	30.746	36.7509	24.9108	36.362	32.1968	28.5842	48.5037	24.0173	41.7985	34.8862	33.4446	27.0481	32.6603
28LC13	726.878	570.487	457.891	797.289	103.85	17.6275	111.936	40.3239	45.3773	50.5996	46.5339	104.515	46.5701	36.7119	98.6346	23.6949	67.0169	24.889	46.2044	36.1478	19.3211	20.2733	58.6631	50.1215	68.2125	66.8237	0.0341149	NA	34.805	48.7914	36.2882	40.8531	50.3702	51.2022	36.0539	65.2858	38.9658	53.0016	63.204	51.1821	44.1472	69.7467	51.6734	57.0166	66.3152	68.9549	86.1872	72.2815	74.2714
28LC14	774.199	151.639	627.108	150.751	87.0574	104.874	128.609	73.732	70.8136	66.7385	34.3169	40.5706	45.9555	45.4342	34.0191	41.585	72.3534	67.8739	46.2702	48.4421	62.8904	34.5804	38.8275	42.0175	49.4334	52.1294	69.469	42.2933	8.71945	5.55936	5.95339	10.2171	12.1348	18.2294	6.34158	38.5157	22.49	6.42249	7.72977	9.2234	6.30631	20.1903	27.4545	3.67098	25.3128	3.05257	4.28803	8.65952	7.73893
28LC15	1893.34	927.296	1785.48	785.234	201.509	202.856	199.21	210.503	173.098	175.511	79.8186	128.827	107.466	78.0835	162.52	172.75	97.7496	162.147	123.36	131.939	136.876	156.012	151.309	134.242	148.634	201.38	196.869	121.515	80.5175	103.649	89.5067	77.1846	93.8659	77.0527	84.9299	74.2444	89.0323	81.4982	58.9391	15.5599	18.7146	54.5715	65.3046	65.4421	66.4197	80.3438	74.6259	72.2144	75.4268
28LC16	1063.93	807.016	804.41	733.465	95.643	83.6181	99.6258	97.3116	77.7157	69.7365	71.05	67.1705	116.888	76.0336	66.5503	138.22	126.518	93.5475	74.6563	104.342	95.7893	17.675	22.6952	58.5018	25.7726	16.1227	87.0925	42.2188	86.6996	66.1355	76.866	71.8623	58.3368	62.8748	59.9232	69.5511	62.509	65.7197	59.5853	66.6821	55.8215	65.8244	60.5391	57.8162	58.2339	51.0323	58.0923	65.8507	53.5036
28LC17	1153.7	173.76	952.657	264.487	113.221	105.187	101.836	84.2481	115.855	78.9928	98.1903	103.431	102.447	79.4252	75.9855	94.1299	92.1766	94.3958	84.3567	92.226	83.4874	92.1741	63.6567	66.8987	63.6354	74.4839	72.186	72.0575	7.55169	12.307	16.7325	14.9935	10.6476	12.3023	20.4179	16.7552	11.9399	10.546	21.5978	17.6989	17.2135	28.9758	28.5366	24.2295	26.4353	15.0506	15.0812	16.4779	15.242
28LC18	337.375	665.212	301.261	622.867	20.8641	16.9844	20.1533	23.8261	55.9544	57.9182	25.4302	20.5698	21.6832	20.5855	27.7824	25.3489	20.9151	19.0919	20.4844	22.401	27.6585	16.2835	15.5937	52.8876	23.1448	33.9336	23.4658	24.8544	47.3735	52.6617	40.2269	68.0385	70.1407	71.0479	63.7629	67.4687	29.5453	47.4047	54.8552	52.3607	60.8867	53.9807	26.7285	43.6109	54.0917	55.5207	60.0335	56.696	30.5724
28LC19	752.47	419.763	605.5	506.204	101.565	67.8261	50.3773	66.4922	36.3582	59.5041	64.2306	94.4608	44.7386	56.5442	58.9082	50.3788	45.1188	70.2551	68.7925	47.594	38.6731	62.8378	41.5615	35.3444	52.178	46.1632	42.679	53.5512	31.2156	37.7584	34.5723	37.5533	35.1584	34.3339	40.0323	37.1875	30.2251	34.0215	30.26	36.9771	28.3568	29.3907	36.8854	40.4604	38.9046	44.9953	42.1381	45.1338	49.2118
28LC2	707.405	270.951	543.711	370.7	61.9459	70.1725	68.5479	61.5283	76.1164	51.67	42.7913	28.8648	49.9706	59.1139	77.726	58.6727	57.0068	31.5688	87.5949	22.5079	17.5149	44.9531	58.9284	29.3164	40.5663	44.2095	47.5757	61.7358	27.6832	30.7834	33.4576	40.7936	39.0316	20.4417	10.6272	7.77187	5.5999	7.72051	15.4826	31.0615	67.4706	46.1689	53.6013	40.2636	16.237	14.6764	9.85785	34.3411	29.5647
28LC20	480.095	258.415	458.07	564.417	55.6668	30.2725	35.0703	23.6678	22.3383	24.6226	47.1711	64.9612	48.3322	30.3454	40.6291	56.3921	36.5625	29.7939	37.6276	32.1325	73.3606	23.7637	37.8237	32.5389	53.9928	34.4285	36.243	28.931	28.3049	6.55718	13.6738	28.9926	29.1601	20.0418	20.1807	20.7177	28.7478	19.7752	17.2483	24.786	10.8391	38.6664	29.5467	41.9505	47.3801	62.1184	60.3974	45.7481	50.5871
28LC21	509.357	287.421	529.866	357.877	50.1533	44.6501	32.2395	33.4197	38.2232	36.718	44.755	52.7484	47.4103	41.8109	34.6861	52.004	21.8777	59.2329	47.8678	38.6754	53.9539	40.903	29.4616	49.2113	50.6015	38.3979	48.9675	49.9828	22.0725	22.9282	15.4149	19.1112	18.5434	34.5811	20.8292	29.9877	20.2164	32.113	13.2654	37.4258	26.0849	15.7675	17.959	24.0299	37.5816	25.2501	33.8764	34.2	35.7722
28LC22	1709.66	568.545	1901.72	703.277	124.024	107.231	147.284	124.432	152.271	157.999	146.689	166.809	116.228	137.519	150.726	166.879	142.444	159.134	182.234	177.155	155.771	139.359	102.038	164.845	158.876	155.192	178.28	185.345	39.089	30.7142	45.9549	51.75	50.6336	44.2834	45.5891	36.8187	51.6232	56.007	57.4431	57.1207	40.7184	42.3465	47.7185	50.3349	64.4469	57.6595	73.9321	56.3391	71.9404
28LC23	1579.35	490.848	802.152	411.507	180.938	177.274	70.4332	83.4962	87.0751	111.288	145.988	157.409	172.281	129.105	157.79	104.576	37.699	21.7778	96.4286	128.536	137.507	65.6788	36.8345	61.599	49.8073	38.4104	42.9548	84.1661	53.853	41.9154	40.6813	41.6372	44.2463	43.0751	51.5537	33.6286	37.9058	38.694	31.6707	31.2939	24.0109	38.5074	36.2958	34.4214	28.4669	29.0973	39.3914	31.2604	36.184
28LC24	1276	772.445	1436.71	790.562	134.43	111.816	125.025	108.699	128.157	106.304	99.3448	86.2466	103.596	131.998	51.3178	88.3734	87.5325	131.688	141.528	121.535	142.075	145.161	124.506	106.715	107.582	119.986	95.4474	111.151	67.3865	44.3445	71.0763	77.7294	65.6951	58.3565	64.956	60.2601	62.7665	68.2497	70.7728	59.4736	44.9335	64.6302	60.7446	57.5203	63.3001	77.9465	69.739	73.9081	49.2342
28LC25	2148.07	548.775	2193.31	552.278	156.573	213.649	176.164	167.39	183.464	173.193	185.24	188.073	160.029	197.955	170.448	171.336	211.374	162.279	194.711	192.682	197.89	188.471	175.106	177.37	181.299	174.304	159.078	175.744	42.4792	44.2907	33.4359	46.7647	45.6344	47.8678	38.1129	42.0035	51.7476	53.5793	41.536	61.1109	27.3778	46.4146	46.8435	41.8736	49.5709	41.5527	54.7305	51.3091	45.7632
28LC26	352.489	130.749	861.034	152.604	32.6363	27.2765	44.8871	32.1306	28.9051	29.2865	27.0708	23.756	24.6391	26.8069	25.39	29.4079	73.6171	53.6566	85.1516	50.1382	92.5225	50.8757	64.7842	67.5149	55.542	69.6103	99.8537	97.4328	10.7993	11.3356	13.7675	9.35509	12.6445	18.485	7.4095	11.1895	13.7904	9.08919	7.76744	4.99864	7.74932	9.88438	13.1504	7.94911	8.92834	15.3273	13.3517	17.6596	11.3095
28LC27	1224.4	639.441	1058.07	648.906	75.4931	100.639	73.141	82.1639	81.5036	99.1793	238.178	126.665	68.3466	95.7389	105.975	76.0453	112.73	108.592	126.51	67.6755	75.5979	64.9558	84.0302	65.1542	100.353	83.2924	78.0584	89.367	53.0766	59.5823	38.5009	51.8971	58.0327	44.7722	47.6666	53.3734	60.9407	69.8314	53.5995	47.3178	67.7713	77.4762	30.305	51.0167	45.5432	60.4171	59.6554	57.9483	46.0367
28LC28	641.838	220.852	741.718	276.549	56.2218	71.9997	33.8557	53.6104	60.0448	53.3029	44.761	47.1662	35.2365	69.3643	62.495	52.9863	79.4388	80.767	86.1655	51.366	51.4935	49.6167	60.4311	49.359	46.6848	42.7958	63.1199	79.7974	24.2544	15.1719	8.75073	34.6113	10.5644	11.8229	22.4745	11.763	15.5414	25.2923	22.3033	18.2318	19.6939	18.2812	22.708	15.1134	28.2733	21.2162	27.0335	24.9803	18.521
28LC29	1653.01	80.8362	928.267	43.903	107.39	93.0479	89.1437	109.987	192.917	160.912	165.935	154.005	119.972	142.569	145.63	168.785	138.365	148.204	103.185	56.2471	87.2303	64.0093	62.6262	71.4471	48.2587	47.0268	48.9627	51.9938	6.0212	7.33519	7.67747	6.51355	7.02945	6.22194	6.29952	6.6	6.47978	7.52966	6.55088	6.52843	5.32745	3.61009	3.43128	3.43331	3.68512	3.4249	3.47921	3.38669	3.57033
28LC3	2168.51	548.216	1881.92	201.366	170.997	176.861	175.149	145.934	204.508	174.984	210.28	165.266	165.447	186.026	208.443	182.645	156.915	126.576	148.019	155.784	152.073	176.985	145.94	160.984	180.057	159.436	161.919	154.074	43.338	64.6658	57.6073	41.8696	40.1837	19.6581	39.1222	50.637	51.7414	56.2727	58.3466	21.4641	5.3476	28.6349	18.3141	19.7896	35.0026	23.9187	27.1863	25.1428	11.7528
28LC30	504.151	679.596	596.141	692.537	51.1326	51.7535	38.1407	27.5017	30.6236	48.3712	44.5444	50.9938	41.1231	51.2028	34.5933	33.8852	53.2887	41.9239	54.5593	65.3714	50.7837	67.1339	64.1003	16.0875	54.0528	53.1586	30.2777	44.7583	47.9245	56.9134	45.512	49.2274	57.636	48.4295	53.3866	55.3112	70.532	71.0785	59.1813	64.055	61.7373	71.46	48.9398	68.291	64.9055	75.6152	72.5122	74.5682	71.7928
28LC4	2907.71	492.131	2700.56	401.012	266.657	260.725	285.112	261.369	235.226	203.733	216.992	218.576	223.228	236.534	267.016	230.65	200.917	239.956	226.308	242.883	227.354	241.32	202.424	226.694	220.973	192.856	237.05	238.988	46.0319	24.2973	26.1657	52.5452	44.6179	49.4048	43.6805	15.8547	57.2284	51.5084	49.1797	31.2314	23.8864	40.3578	51.9551	48.1251	26.7763	10.4652	36.3855	33.5853	45.4612
28LC5	1384.9	456.568	1298.08	338.592	38.5242	57.342	130.842	126.826	171.356	113.309	134.03	141.251	122.667	143.196	85.2402	118.639	111.199	154.289	97.1695	137.938	93.854	174.861	114.215	92.4676	118.979	70.234	77.864	45.4232	38.1456	38.1066	34.1556	44.8957	43.3076	52.4948	43.4054	36.8361	33.2475	35.8701	34.7261	20.6305	37.7897	29.9239	46.1741	43.4416	41.1536	41.405	28.0115	24.2564	20.3409
28LC6	1045.7	234.477	1079.87	147.707	101.592	54.7703	100.516	75.9894	115.268	94.8219	58.2917	95.5806	83.0143	99.2275	67.2592	98.1774	86.9314	77.1773	130.96	64.8468	112.856	94.1927	90.3003	73.0299	88.1827	120.195	77.3844	61.7283	33.5	5.6863	36.1085	13.0077	14.6378	16.3225	15.0109	33.7145	15.0226	11.8425	31.8176	7.64353	21.6184	8.0287	14.9046	11.6606	6.23261	6.53977	18.9236	16.1682	22.004
28LC7	545.901	251.638	542.704	204.883	31.39	20.0137	21.4322	36.7817	43.6854	65.6259	22.8297	138.657	80.964	23.1209	27.8272	33.2043	22.7027	72.6849	98.8361	13.2155	91.126	10.9893	15.4369	31.1743	27.8601	102.777	43.6652	12.0935	13.7283	30.2689	22.8556	27.807	29.3744	12.997	18.521	9.42608	25.8668	27.5722	21.6721	11.126	22.3272	19.0861	10.456	14.4841	13.3592	26.3763	18.1042	33.7945	19.3626
28LC8	2905.26	43.1775	2640.47	53.5436	312.118	238.088	276.718	258.704	210.012	226.349	215.724	250.384	225.032	236.591	214.507	240.055	200.958	236.968	217.941	208.138	209.642	183.716	209.132	237.062	192.613	263.311	246.37	233.567	3.29686	3.30805	3.3534	3.25644	3.65204	3.44696	3.62408	4.57115	3.44243	3.38728	3.66094	4.13441	4.6095	3.68272	6.88794	6.31672	5.90593	6.35462	5.32985	5.30362	4.51374
28LC9	2328.24	262.165	2180.03	301.843	165.807	184.316	140.794	238.135	245.492	248.668	223.17	236.14	103.409	165.916	191.993	183.263	213.104	188.932	93.5496	152.638	189.321	194.323	210.117	198.436	107.003	192.227	245.78	193.19	21.828	24.3758	17.933	29.9441	21.8143	27.499	21.4081	20.401	13.8458	25.4385	19.1767	18.4085	30.521	31.914	23.3489	24.9464	32.4921	39.8307	25.2992	27.3294	32.7089
28LT10	1825.56	205.064	2551.32	318.102	111.376	156.132	116.122	130.73	161.185	163.847	115.373	208.915	124.691	169.605	202.253	163.783	141.271	223.189	165.355	182.453	212.209	220.656	275.799	231.301	237.669	218.013	260.65	181.318	18.5448	15.2817	24.1981	14.3217	17.9201	15.0945	18.4642	17.7384	14.9971	20.0143	11.3184	17.0746	19.5487	12.6891	13.6139	26.3927	34.4234	42.4964	39.0644	42.4563	41.6447
28LT11	3430.99	132.107	2905.37	150.48	297.915	383.501	331.175	285.583	347.304	285.095	314.241	274.704	329.42	301.543	218.075	57.5717	69.2439	201.915	241.627	242.136	245.753	297.272	276.116	267.193	279.079	265.476	267.154	234.703	5.99711	4.97402	7.08363	8.7748	14.7293	8.37255	8.14368	11.1215	17.8384	16.1709	17.745	11.1157	10.9897	15.1273	18.185	14.6739	18.8058	18.9106	11.9699	10.5084	15.6887
28LT12	590.785	169.134	899.257	155.033	25.6757	41.8437	56.8906	50.978	36.2017	41.8278	69.4207	56.9678	40.5955	35.8562	73.4325	60.1764	58.5259	98.5177	97.0244	82.3805	89.8801	51.1719	51.2761	56.0248	51.8229	79.2149	122.444	60.2946	19.6264	12.4786	12.9638	13.9602	11.6986	13.8477	13.5089	18.7201	15.2575	13.1141	11.9389	11.9581	8.78621	19.0655	14.122	12.5965	15.2719	12.8754	17.8924	10.3594	22.3935
28LT13	2174.71	214.043	2216.12	197.511	153.358	182.123	145.638	157.528	184.435	154.974	170.837	176.996	225.703	227.451	189.38	204.976	197.559	228.672	156.607	218.531	207.698	241.969	232.039	238.618	229.737	261.455	0.15625	NA	20.3858	17.4688	18.9352	18.2646	17.814	21.3209	17.413	14.3664	20.3267	16.427	14.2448	16.8628	18.6307	16.3738	19.1934	20.1336	16.3315	13.8801	16.0812	15.1056	14.3104
28LT15	855.568	178.035	696.602	232.317	46.6761	102.914	77.7089	94.5438	99.8729	44.1897	62.9715	32.0487	87.9472	93.7455	73.685	37.8283	75.9124	64.8928	35.5505	49.2458	45.4214	89.6795	61.5542	114.901	65.8329	93.4006	0.0432312	NA	17.3519	16.0069	14.0217	13.1574	14.8882	13.8989	17.4072	14.8205	11.4235	13.8378	13.0507	17.6363	15.7906	13.5417	15.6581	11.3873	16.0632	8.98267	33.0364	17.2693	19.7621
28LT16	155.439	125.844	192.757	102.677	11.8687	11.909	12.0723	11.7232	13.1474	12.4091	13.0467	16.4561	12.3927	12.1942	13.1794	14.8839	16.5942	13.2578	24.7966	22.7402	21.2613	22.8766	19.1875	19.093	16.2495	16.442	0.0484044	NA	4.39357	4.14191	14.5564	11.6478	4.11677	20.2832	8.20612	10.926	11.8905	11.2203	10.5262	13.666	15.8068	4.41856	4.07257	13.5416	13.6272	8.27138	4.32402	2.84346	8.70058
28LT18	1405.81	171.204	1416.69	356.683	107.918	114.518	80.856	143.141	124.285	101.156	129.049	87.4986	199.68	133.379	37.6032	146.2	111.861	162.207	116.068	117.268	130.912	97.5625	142.25	95.6772	168.449	153.525	16.6241	104.102	5.48495	10.4757	18.722	18.6048	5.68582	15.4147	26.8629	19.1828	27.8163	10.1077	7.05105	5.71779	24.2631	36.6912	38.4145	31.7851	28.6151	35.6809	13.7414	19.6284	31.6275
28LT19	2218.45	283.383	1737.74	290.049	161.495	134.232	144.357	212.244	234.123	182.824	201.156	241.017	188.309	201.266	171.102	144.396	96.7259	124.097	138.004	132.015	152.802	157.538	144.824	152	150.668	151.922	162.112	173.854	9.56192	22.9935	24.9802	31.416	24.7768	24.1115	28.6367	23.4079	21.5778	21.5184	23.5371	26.6983	20.7127	21.5229	19.5871	25.9471	27.7383	25.0642	26.1081	24.4633	22.3862
28LT21	367.977	191.049	365.625	158.174	31.5453	20.6399	31.1837	43.3947	24.972	13.1048	48.5834	22.4528	23.4917	25.3699	26.5612	56.3886	14.9378	15.8034	22.855	32.3898	45.5582	44.4929	45.9995	20.7515	18.4809	42.8287	36.7965	24.4467	19.226	15.2908	20.5301	21.1049	23.0553	14.6118	18.6983	10.9367	11.2758	14.7205	11.7445	9.62577	16.531	14.8647	14.2609	13.8447	9.12808	22.2412	8.06645	9.32014	13.2305
28LT22	412.572	216.541	305.937	178.07	14.9687	12.8502	14.7972	14.5279	17.4238	89.2067	53.0506	58.8842	61.8374	33.645	22.2469	18.846	20.6524	16.2782	16.1282	26.08	17.6501	45.6817	17.3137	26.9183	38.5423	23.2082	28.3688	28.7359	9.3938	19.7094	20.0052	10.4175	11.2698	11.4033	13.6266	16.9822	28.8169	24.1815	26.2576	24.4018	7.79607	16.3989	17.6498	20.5817	14.9499	13.9054	23.3503	16.0635	8.89949
28LT23	524.852	161.081	332.548	168.19	45.6439	54.6594	52.5555	40.213	39.7148	41.5153	43.659	35.7675	40.7753	36.3968	58.1948	35.4563	16.7902	33.5147	20.9326	57.443	22.3133	15.893	17.2762	33.0968	29.7436	39.2056	21.7634	24.299	14.024	15.5835	18.2442	10.3451	12.553	9.59472	12.4035	29.4647	6.73038	4.94759	14.7946	12.3102	11.1231	22.0247	15.8199	9.82656	8.57413	9.30108	16.2242	21.9436	6.84457
28LT24	502.036	128.246	1214.33	122.102	42.9102	44.1369	40.9537	37.6019	42.3064	30.093	37.0406	35.2387	48.7966	44.3164	54.0937	44.0215	50.7902	89.4877	105.536	72.4331	120.37	85.1664	125.532	163.69	118.632	62.3153	77.3265	138.887	4.85455	5.67704	28.9017	6.66953	5.49878	6.55998	28.4627	3.84377	4.48898	7.17465	20.417	5.49634	4.42982	9.20549	3.69993	12.2032	11.0336	4.64043	6.00605	19.8014	27.5567
28LT25	750.301	277.903	1088.01	290.486	95.1882	84.25	33.03	30.0983	69.7242	26.7062	23.4306	73.5271	112.282	82.1577	66.9855	52.1449	64.7183	71.099	59.0344	126.808	86.8257	104.683	74.8966	118.936	81.1774	100.634	129.128	69.5975	25.9123	24.8554	20.0412	23.4568	20.2407	28.1047	25.5894	24.1755	21.5972	21.068	27.304	15.3418	26.6839	26.5261	20.0124	29.9029	19.4861	26.3584	18.9532	27.9764	20.5488
28LT27	497.116	147.067	654.745	341.915	38.3978	37.3613	29.4822	35.5839	33.413	42.4245	24.636	36.2452	25.7771	53.8556	61.8153	77.4589	53.0213	74.5908	35.3828	53.9813	75.187	52.2638	100.401	69.5828	22.4115	61.4052	27.9038	28.2998	8.07885	31.0278	5.82603	4.293	12.8502	9.72763	14.7576	28.2286	16.1677	5.09153	6.65936	4.29986	13.8715	16.8017	29.2847	25.2684	27.6432	34.3801	46.3227	45.6649	31.6784
28LT29	1001.32	165.93	1057.96	220.489	44.9059	73.9693	66.7328	137.233	74.6507	91.9853	126.351	80.4548	63.5327	91.1871	67.592	82.4782	37.8444	52.1729	71.4381	87.5712	70.9556	108.131	143.913	82.2269	78.5139	134.109	101.304	88.8563	13.8999	7.01801	5.32414	13.9711	23.3481	17.419	6.70141	16.2045	22.9142	9.12681	9.33559	20.4685	13.4244	19.9927	10.2586	14.8607	20.4802	13.2261	22.0046	23.5267	26.24
28LT30	802.259	82.8901	1109.79	63.2065	66.3802	78.029	53.334	85.1643	64.1636	66.8414	65.707	56.1111	71.3677	54.2199	60.3697	80.0021	86.6857	57.7151	91.6878	58.2472	85.6326	82.3002	91.4181	94.4083	165.654	119.932	89.1051	85.362	3.38813	3.58019	6.12137	23.9074	7.27102	6.76423	4.11315	4.34918	5.05313	4.51556	4.86677	8.89005	3.99653	6.80426	6.57025	3.56977	4.15189	5.10186	4.85048	3.29917	8.17571
28LT5	1126.88	168.911	1476.95	136.592	57.3802	97.8179	71.6353	89.6623	99.9522	97.1732	67.0758	94.9466	139.146	130.823	80.5416	100.431	77.5636	97.8678	108.94	99.1358	104.603	110.883	180.823	158.181	138.467	138.403	118.109	143.375	7.50392	14.6672	15.2811	12.6265	15.0326	19.0217	20.5251	26.3147	8.25226	9.59737	16.3358	3.65615	3.48079	3.7176	8.03407	22.2853	9.51707	8.62154	13.7936	18.6607	11.5789
28LT6	831.933	83.309	778.202	120.74	63.0609	20.1271	69.0094	61.6903	80.3755	73.4721	72.966	109.572	91.5316	52.0788	77.0498	60.7935	26.6439	90.8742	95.1654	65.8183	56.4492	71.765	48.7516	60.8541	47.7969	79.9649	46.9002	78.5855	3.86115	14.9691	7.55926	4.83497	9.55321	6.73556	11.4256	5.64809	5.30955	4.31015	4.6813	4.34951	5.99121	5.83927	5.05084	3.15099	4.97241	18.8819	9.30787	13.5479	12.5747
28LT7	948.447	276.959	1750.16	403.633	74.4351	55.6335	97.1727	84.1316	78.4932	65.7974	93.7936	95.9263	98.8601	59.8351	119.857	23.0653	168.795	96.5548	162.266	151.568	134.577	130.079	163.832	120.223	153.042	151.166	137.062	167.908	27.743	12.755	28.9774	7.25879	28.1544	26.4564	27.2637	19.5513	31.8954	42.7719	9.11603	14.7569	13.3619	24.5849	38.0105	31.8345	48.0966	42.3251	33.5375	49.9227	61.1831
28LT8	1562.17	232.751	1969.43	360.726	125.07	114.098	109.174	110.637	123.126	127.871	101.879	160.039	118.679	132.631	120.482	119.236	83.7793	135.378	155.866	152.13	170.429	161.444	142.069	141.521	199.193	161.441	233.632	230.104	41.8444	17.5592	26.0268	12.2208	12.5361	11.4086	15.142	14.4339	12.3895	16.3783	32.529	20.1002	48.276	19.9412	17.1605	27.4083	22.2799	73.0872	30.4419	34.9376	30.2329
28LT9	2382.56	231.717	1798.09	335.661	218.424	143.273	207.205	202.835	180.471	190.738	205.93	220.02	174.085	213.124	220.484	196.914	106.059	80.5814	99.1341	187.707	191.056	204.177	185.654	194.998	120.212	187.821	91.0626	144.026	20.2909	20.2116	23.9334	36.8603	32.4766	26.4595	19.3594	19.785	9.78205	4.07266	6.29503	12.101	23.0117	33.8576	39.1687	33.726	36.8789	14.5928	14.4562	17.0969	20.6228
30IC1	994.83	250.784	1478.18	181.991	106.94	81.0519	83.7103	70.0315	103.74	53.0534	63.6774	106.918	14.6367	93.8228	85.3055	130.201	96.4736	108.101	102.973	99.0065	96.2078	101.608	116.904	112.518	134.54	140.46	175.124	192.974	25.5825	28.3963	25.0274	32.2729	18.409	18.3945	27.4782	6.71509	13.7959	14.22	30.3661	10.0354	12.358	12.8294	4.91146	4.33656	12.9252	4.87774	7.49276	21.2322	17.2606
30IC10	958.354	180.769	804.623	204.481	48.1104	43.5824	63.1765	93.8444	78.33	69.0532	84.1244	74.9839	71.2166	100.984	82.5903	146.88	29.1707	39.6988	42.3746	71.2181	89.6921	88.8459	91.3244	53.5762	77.3461	65.2462	80.5808	72.0746	20.1863	19.0162	10.7951	10.7414	11.9558	9.51769	20.1099	20.8112	9.70465	15.445	17.8027	14.588	17.9217	18.4187	10.8472	18.2347	12.6965	13.2026	18.0874	18.8441	23.7606
30IC11	407.534	157.199	467.72	170.113	15.4322	16.6526	16.6463	17.9075	42.2175	46.4303	49.3574	39.3465	21.8696	45.9872	44.127	50.5518	37.1199	36.0107	32.806	23.738	33.2495	48.1779	42.6935	45.6253	61.5337	46.9837	29.1354	29.7513	19.616	11.423	11.073	13.6843	8.60284	22.0321	14.854	5.94391	17.3678	11.7217	7.70302	12.8085	5.86766	11.3079	14.5105	11.5988	12.0712	12.5883	6.33162	16.1999	10.2893
30IC13	749.149	193.09	691.289	129.885	71.3504	61.1407	66.2734	63.9261	62.3489	74.623	60.9454	50.2823	71.1435	57.4943	49.857	59.0197	65.2074	57.3081	67.1769	70.4677	57.1603	48.5804	56.2841	52.8696	50.0862	48.206	62.3459	55.2674	17.9633	24.2295	12.9568	11.398	10.3629	14.2272	17.94	20.2318	24.7839	14.2232	14.0828	10.2957	12.5576	20.4983	11.0159	10.3621	8.20462	6.82059	10.7129	12.9239	7.95338
30IC14	402.702	205.734	328.567	221.069	14.0594	13.2541	46.5805	37.2729	13.1737	64.9062	26.2596	34.9632	38.0496	35.9048	33.6839	43.7311	50.5817	14.1394	13.0322	43.3331	43.607	26.4684	13.8369	9.09909	27.8419	40.7682	21.325	24.4115	36.5171	18.6491	17.4885	15.4862	16.7887	16.6085	9.70197	12.6568	11.4464	16.2424	9.5764	24.141	20.2291	19.7076	12.5518	19.1944	18.787	17.8939	20.6055	20.5958	20.0149
30IC15	935.163	289.796	957.163	270.987	31.5543	75.8785	82.4347	103.673	81.7636	79.5679	94.5011	77.2461	71.2066	71.0106	77.6725	88.1044	68.3518	71.0257	64.6376	85.6254	91.5362	82.7118	86.1566	80.7289	73.8745	87.0682	75.4888	89.0471	48.0479	41.685	40.3681	21.5932	13.6394	15.9368	16.3043	22.9288	17.4284	15.378	20.8902	15.3825	20.2854	27.7923	25.5365	18.7745	24.7289	17.8737	22.2148	16.3982	23.7187
30IC16	630.463	221.2	521.974	179.174	63.4458	50.4595	67.7493	69.646	76.0826	48.2188	61.7043	36.0911	37.2102	48.5775	38.7569	31.7651	54.5524	49.0534	47.0609	45.6876	30.1227	73.3959	26.6193	30.7565	43.6608	43.9239	42.9529	33.916	24.8735	29.9639	36.7454	21.0663	20.2325	19.0681	9.80482	11.5916	13.1302	12.9812	9.71975	11.8814	20.6724	19.3925	13.2201	13.8406	17.9687	9.88011	11.0936	12.005	14.1238
30IC17	917.079	379.948	958.605	382.888	85.5105	82.0229	66.136	77.4075	66.7944	92.7456	84.4451	79.779	71.2709	69.5243	90.1032	50.6279	88.0568	87.5362	66.0408	98.6795	64.3043	86.9828	62.5457	92.322	67.811	94.4973	59.7748	88.1144	29.167	30.9509	21.853	38.6867	33.5906	27.3393	34.8782	23.6483	53.9676	36.0483	10.163	39.5136	30.2327	43.8399	31.3697	31.6939	35.3817	26.3682	38.4459	25.8587	45.5268
30IC18	290.115	652.877	221.223	615.682	11.8585	12.5307	21.4248	83.6758	25.4486	23.6748	14.396	15.2221	17.6859	15.8044	17.0337	31.1152	13.9879	23.8149	22.9959	12.4942	14.5316	17.8565	16.9767	11.5471	28.615	14.9171	20.4007	22.8075	69.486	69.9502	68.6932	72.5872	59.689	60.5212	27.5236	44.4232	37.0572	26.9253	56.0415	59.5691	33.7068	55.9127	42.5378	45.4963	47.1987	53.7973	52.1754	46.2902	51.2532
30IC19	382.952	279.982	844.645	211.687	20.5953	22.4824	34.9857	35.3897	45.252	56.5558	40.4764	23.81	21.1709	30.2431	36.969	14.9053	79.4591	95.3459	68.3659	76.4741	54.222	55.7846	61.2307	61.5917	76.668	55.8554	93.2243	66.1391	25.1692	22.0048	26.2173	25.6083	20.4515	18.3517	18.6974	17.6764	30.7601	20.0088	17.5132	36.3738	33.2943	24.6178	19.6464	27.4584	25.2077	4.6513	5.97243	15.3952	6.78225
30IC20	270.693	693.264	508.931	543.045	26.9216	28.3621	17.1857	25.9048	24.7475	29.6326	16.2672	16.8461	20.4457	17.4855	26.9117	19.3132	33.2668	22.463	25.7538	24.016	34.1903	72.8821	51.6241	22.1818	63.2584	34.9998	71.2336	49.5662	50.4673	41.9476	45.1116	66.3262	73.1633	57.1326	62.8612	75.3179	58.8465	62.8955	53.4692	45.1237	30.2268	38.7804	43.1262	41.2546	47.7507	49.2307	45.2574	47.4999	47.0838
30IC21	679.536	311.81	417.895	257.475	26.4533	26.2958	144.725	61.3238	102.061	71.0709	19.541	38.4876	80.5249	54.8642	39.7265	13.6285	50.6134	79.4101	73.7966	26.8036	28.0327	35.0812	24.2187	14.1554	20.5741	16.2565	26.8858	21.7295	30.6003	28.4289	27.5233	22.7698	31.3122	21.3494	26.5379	27.9543	27.6882	21.4663	20.5366	25.4405	24.9126	25.5124	22.7991	24.9259	22.5642	24.9119	17.2045	18.0807	17.1988
30IC22	922.406	106.375	1108.55	234.624	21.8473	33.964	18.3337	60.7247	88.7336	19.0049	104.73	66.4054	109.616	104.851	143.341	149.911	172.361	226.606	181.039	86.9705	26.6246	30.6881	76.4855	133.407	39.9155	87.3316	26.3127	19.3518	5.72092	6.24512	9.71826	9.83048	12.57	15.7099	11.2435	6.61389	5.88079	8.40086	10.2692	4.14037	22.072	26.485	18.9905	21.2428	15.0617	15.4957	17.0085	17.1088	21.2967
30IC23	336.613	223.936	303.883	293.836	82.7771	57.9356	15.1995	30.5367	10.7761	24.2791	30.1586	16.9976	18.4989	16.7099	17.4971	15.0474	13.8722	42.4328	24.4055	43.5707	33.2476	22.3303	18.8998	19.9674	28.1213	16.5971	17.7948	22.2645	3.77181	17.6856	23.702	28.5116	8.97913	30.8337	22.6613	7.43016	23.6156	5.64334	33.8605	17.0138	7.62906	16.5001	40.7631	31.4364	6.96777	21.7068	3.83743	43.1384	51.6499
30IC24	566.914	343.626	476.296	182.956	32.0911	34.9607	41.1013	38.1683	48.8761	60.9456	67.767	61.0261	41.2715	32.9595	37.1355	69.8649	53.4453	51.63	47.7744	32.5077	36.1298	23.6455	24.0441	48.6498	35.7782	40.6405	38.1141	43.4747	31.659	27.1986	36.5175	41.6637	43.9856	32.4706	46.7257	41.5919	22.0972	4.24263	5.34441	9.88553	4.36444	5.19274	16.5023	17.0317	6.77221	31.3743	16.944	15.9743	12.5661
30IC25	419.573	188.352	457.848	264.808	20.8388	41.5656	26.6392	53.1605	39.5916	41.2622	48.3533	28.1521	38.174	32.7174	16.6283	31.9606	50.7433	39.0929	41.1062	25.5848	24.5233	53.6076	45.6933	48.8206	42.8674	25.3227	34.0473	25.7212	8.02135	16.0354	20.6663	17.2032	11.9901	21.594	14.7038	11.1079	21.4055	14.4807	22.3973	8.68357	22.6754	23.2517	19.2509	27.9982	29.4803	15.1335	13.1651	17.9006	22.7582
30IC26	1346.5	100.257	1318.01	188.493	48.3065	48.6325	167.606	138.318	172.752	76.7163	181.415	52.0402	87.176	77.3687	160.341	135.072	212.871	188.048	153.587	183.701	146.844	11.7834	13.2729	124.15	26.883	95.4839	76.0427	83.9242	9.97095	10.5045	6.36506	9.59437	9.16574	10.975	6.02488	6.23928	7.57248	6.47612	9.9673	7.15303	12.321	8.31961	9.53845	8.89483	12.6631	26.9934	19.12	8.21548	23.429
30IC27	490.181	265.061	479.577	264.323	27.4308	39.3742	94.9649	62.8193	48.1799	45.8492	48.7569	72.0352	12.304	11.7291	12.6771	13.8652	14.7197	15.6641	13.4382	38.1238	33.7242	36.8429	38.0668	55.0607	87.9507	31.7818	55.6511	57.2562	22.5824	23.9686	23.109	25.0416	23.6163	24.4279	21.5003	19.9854	19.0805	16.6446	21.9502	22.4403	22.9638	11.8088	14.6498	37.7806	25.596	22.9367	16.1253	18.472	20.4031
30IC28	303.777	483.758	409.085	431.073	34.6677	11.8789	11.4494	33.3374	13.553	15.4664	11.9751	11.5626	44.2631	52.0663	43.5395	19.8528	21.6972	25.6969	30.3848	19.9516	15.9312	21.8867	38.4808	32.6823	30.4942	48.5997	82.4888	40.5051	41.6908	44.388	38.4361	32.7293	42.48	40.5664	43.0611	43.369	42.0595	39.7045	48.9641	26.0056	25.0319	36.5411	36.0292	24.3961	33.5364	47.5031	36.7607	36.1076	39.0031
30IC3	463.633	165.002	422.573	359.935	71.0301	65.1387	50.8773	30.6479	10.0559	10.1816	41.052	42.9306	55.7422	59.0528	17.4461	9.26392	62.7675	67.8276	41.5769	62.7462	15.8275	12.0862	17.0922	17.8104	17.9718	17.9284	26.8262	61.7363	6.85811	18.8337	10.122	7.44316	12.3286	13.3296	21.5969	16.6484	19.5158	6.09463	18.4167	13.7472	29.4987	31.5892	20.9879	34.3581	26.5194	35.7365	23.9496	36.5739	27.0163
30IC7	357.643	230.864	545.575	401.088	35.8222	25.5138	26.6255	22.4148	31.2918	31.4392	22.5124	21.7314	39.3201	22.986	43.9599	33.6856	59.1008	61.174	62.8895	38.3335	42.511	45.3721	38.5942	26.1785	17.1362	31.2571	68.698	45.4278	8.65812	19.867	15.5915	18.7105	12.182	17.3476	12.8866	21.3145	27.9333	23.5718	26.6534	26.0748	30.7643	28.0865	39.0034	29.5632	49.9263	27.9064	30.7342	10.207	22.4339
30IC9	434.301	205.038	434.301	259.986	44.2815	16.9381	32.1083	26.5764	41.9248	29.0837	63.4192	30.6739	32.6275	44.9784	48.7813	17.6464	36.6772	51.3015	35.2944	37.0635	39.1291	34.5785	32.964	30.8809	34.4509	33.8377	56.3902	44.1162	7.84959	18.1908	14.2847	29.7843	18.6709	34.4416	5.1907	21.049	19.4719	11.5686	10.5416	13.9182	18.2695	9.55089	13.6616	12.9843	12.2277	21.4162	19.9468	32.5777	30.2186
30ICAC10	544.47	308.343	544.47	348.153	42.0269	24.4731	57.4757	66.5258	90.1239	15.099	17.3134	44.6903	28.788	29.9899	46.8606	66.8041	27.8029	24.8373	46.4028	33.9915	44.5566	32.0078	73.6414	35.9531	62.2692	46.6704	26.7552	57.5779	38.3528	30.289	19.2667	16.3343	16.4182	24.4143	27.0238	18.3117	23.6543	34.4185	30.5849	28.8624	26.1601	22.6488	28.6526	38.5722	28.9685	33.539	32.0381	28.596	22.1816
30ICAC11	717.272	232.145	717.272	230.892	50.6088	77.626	74.6819	57.738	49.5625	60.3713	66.6945	58.4092	72.5515	32.4571	45.1613	69.1784	25.4699	13.5817	45.4098	32.0577	64.1535	48.0576	60.5277	50.0297	66.4295	60.1103	91.1843	59.8145	15.4165	19.051	20.5371	24.1483	22.9654	17.2452	22.5638	15.4243	16.6844	17.3573	18.7444	21.9235	18.9428	14.7484	12.896	18.9986	18.1088	22.9182	17.6851	24.0114	24.3593
30ICAC12	1141.16	446.895	1727.35	870.83	130.632	126.848	100.353	54.8924	71.8244	110.864	98.572	102.678	84.3121	99.2574	57.8695	100.207	118.454	126.263	128.498	139.818	120.285	119.01	150.783	153.861	163.192	159.915	165.999	177.678	38.0054	27.2142	7.32728	40.8384	33.943	50.481	19.3366	7.73243	35.2851	49.7453	76.691	59.1563	64.63	81.2774	60.7222	59.9574	60.0685	79.5802	85.7478	90.3378	68.7881
30ICAC13	490.317	162.758	495.053	207.721	44.5256	34.4538	19.2861	13.1075	91.7982	25.2437	24.8059	32.0719	44.0664	46.8441	57.589	55.8959	45.9095	31.4416	67.1011	20.5169	38.9839	63.452	26.8336	17.9003	28.7537	66.7865	58.2416	28.5276	14.8441	10.1155	11.1202	12.6824	11.9203	13.1212	11.3314	10.3059	10.4975	15.6105	19.2731	21.7812	31.9785	10.7831	20.3086	19.0028	8.36412	15.9937	15.2346	17.0239	21.2183
30ICAC16	551.91	88.7689	720.182	107.36	53.791	49.6214	43.4673	40.7881	46.1536	43.0866	53.9622	45.9436	35.413	42.8972	40.4572	54.6726	48.9507	41.9793	48.54	35.3006	49.796	27.8463	102.413	53.5347	61.2626	69.2893	83.3681	97.2311	6.08337	6.72529	5.19961	5.43504	7.04622	11.4619	8.11789	7.77854	8.52349	8.98288	6.49534	6.76773	7.85218	9.7305	6.73431	13.3313	9.26852	6.41127	9.54521	9.87174	6.05765
30ICAC17	496.492	178.825	1034.38	109.972	15.9064	30.3794	54.2939	53.9539	16.4889	44.7025	77.9024	55.63	80.6673	29.3124	20.448	16.5816	70.3631	106.404	111.402	92.1769	82.9839	103.475	39.8501	56.9222	91.7199	98.7064	99.1466	79.83	6.9614	6.91995	38.0854	16.1378	26.8581	18.7029	5.14237	10.1283	21.1908	14.4379	10.4543	3.58646	13.3193	20.8974	19.4202	7.05358	7.37702	9.2319	6.37334	3.72511	5.41424
30ICAC18	649.624	322.787	534.209	332.113	28.1814	59.1281	60.0157	31.2526	33.8094	34.2099	40.8798	50.9465	86.4507	72.5444	78.7729	73.2055	23.3882	49.1968	52.9494	61.7451	44.8496	41.7163	70.0508	48.1905	26.6985	22.1093	49.1097	44.0765	17.2683	21.2718	33.6897	19.3357	32.6629	28.5757	19.9185	21.5303	19.9419	35.2231	34.0457	39.2029	30.0471	27.086	29.3206	32.7508	25.591	13.9655	16.7105	28.311	31.2431
30ICAC19	579.893	307.469	605.483	369.517	50.4864	56.1005	65.6791	37.2423	45.1908	34.541	44.6527	106.073	24.2294	17.8113	53.2606	44.3169	40.0432	79.2888	56.9518	35.3756	30.8669	33.4839	58.4072	78.9971	24.6404	62.2196	52.2336	52.1655	7.28242	11.3213	6.11125	20.2416	29.5779	6.33496	34.9099	22.1351	36.5387	34.9502	47.7804	49.9704	57.4535	75.5352	60.3462	28.9902	8.87488	10.2294	25.4952	44.469	13.3052
30ICAC20	455.909	86.9599	1059.94	103.726	25.0444	96.1862	18.0607	13.3083	39.8357	30.1557	45.7486	87.5086	50.1199	15.7838	20.644	13.3296	43.0015	52.0852	90.7824	78.3319	85.6939	106.578	143.6	141.561	98.2031	97.2969	27.042	95.0821	6.95543	6.32961	9.90865	5.139	6.05741	6.7233	10.2051	6.40139	5.40113	11.5252	8.04049	4.19543	4.31383	14.4739	8.22258	10.4181	5.13228	6.53283	6.2811	11.6586	9.61339
30ICAC21	523.625	102.004	423.434	92.0857	23.2622	45.4682	47.3715	39.1422	46.6011	58.9673	63.6278	81.5755	25.582	29.7518	50.6409	11.3341	10.7905	11.5246	24.9056	69.0844	29.5029	26.7268	42.7602	57.8481	35.8946	45.202	22.2188	46.8198	25.084	17.5562	4.60592	9.25355	3.26548	7.35731	9.13897	5.15078	5.60574	5.06361	5.30216	4.55981	4.20369	12.8584	7.3956	13.2032	10.075	6.76676	5.72722	6.05073	8.52161
30ICAC22	1065.24	161.975	567.164	136.085	98.1429	84.3156	113.204	129.158	136.355	100.659	144.85	128.935	68.5014	13.1522	16.5677	30.6451	13.5298	16.0975	51.157	52.7984	20.9939	97.2603	52.5265	49.5203	38.9548	17.85	90.6923	65.5889	9.1689	9.98878	11.7432	10.9052	13.9646	17.413	19.362	17.436	11.7919	9.41699	10.6101	19.9614	15.2701	14.7514	13.6498	9.28792	10.3228	6.75585	6.86974	13.9	10.2223
30ICAC23	954.22	182.303	951.563	164.701	81.2966	86.2869	83.1923	90.1498	85.0187	87.9404	77.4012	71.9474	68.6898	59.9206	79.0206	80.7852	82.6697	42.5118	52.7393	136.01	92.1458	82.5721	58.0512	66.4991	73.4513	62.734	77.8737	99.0503	16.1072	17.4931	10.2579	15.581	17.8171	16.324	12.2189	16.5886	13.6738	14.2271	14.4887	17.2487	15.0963	18.518	14.8124	16.9934	11.7833	12.6038	11.1618	14.0081	12.7623
30ICAC24	266.307	113.398	322.079	123.743	18.2501	20.1759	15.5988	16.3051	21.1387	34.3858	24.3537	23.3356	25.5705	26.9486	19.486	20.3032	23.5565	29.1915	20.2029	39.9938	27.8056	19.2338	28.6356	29.6152	18.173	40.3449	22.166	22.8988	5.63211	11.2339	7.1998	14.3677	10.7004	11.152	13.0685	7.60867	10.3173	8.84253	4.49414	8.638	13.7144	10.5657	11.1098	6.91482	6.62792	14.4885	12.3495	13.1947	11.5858
30ICAC25	252.184	75.298	300.807	82.2517	20.1707	18.3559	28.7351	14.9031	17.5665	19.4976	29.5949	18.564	15.6633	33.4231	23.3174	12.1668	12.5101	41.9744	23.8455	30.2126	14.8836	18.9452	18.2152	33.8099	27.8788	26.7717	21.4874	29.0838	6.38747	4.35866	10.614	4.96625	5.0536	4.89621	3.8709	6.55198	6.17925	9.91595	3.14372	9.31385	6.11512	6.05074	5.32074	4.00813	11.4733	7.24649	6.73647	6.28719	6.64764
30ICAC26	498.448	85.6397	719.066	176.541	17.4387	20.0526	50.6821	83.5963	26.471	11.5616	15.7036	15.8158	16.8919	46.0258	86.9532	106.708	21.2398	18.0174	76.6063	98.2446	51.8241	76.1228	174.813	35.6195	104.504	19.2482	21.4525	20.6831	6.28812	9.03777	6.67826	6.49271	3.23916	5.51096	11.6789	6.57358	10.7699	5.0594	7.8076	6.25606	8.00778	11.4039	11.4393	10.9121	14.526	23.4798	21.821	16.2945	19.6011
30ICAC27	497.266	374.028	448.957	366.114	39.3167	15.2666	42.123	57.6745	61.0311	45.2887	42.9235	39.8966	77.0245	27.1208	28.1854	21.0451	20.9707	22.3234	46.4156	23.1588	32.839	43.0091	39.3661	23.0178	42.1674	25.0105	85.8707	44.5621	13.4185	13.509	46.5573	38.4218	47.9866	21.3101	50.393	14.4556	24.2156	21.4913	44.5393	37.5201	59.1308	52.2357	42.663	51.0282	40.79	3.27316	3.68691	34.4862	7.46751
30ICAC7	561.896	219.554	728.925	533.834	47.9381	62.3413	83.3299	72.8717	30.7127	25.9299	34.1034	40.8406	31.2079	36.481	38.532	56.6198	42.2653	23.2072	77.5028	44.861	73.5641	70.5917	62.4771	79.7747	74.1997	55.4977	49.7482	69.6342	4.62379	3.75637	14.5726	6.35013	11.3526	46.7998	4.26321	4.6323	37.6277	45.1939	6.68499	29.7896	22.4437	37.9703	37.7626	57.9106	55.5126	24.1994	3.13161	55.2066	57.8323
30ICAC8	449.385	411.39	479.706	536.741	56.058	63.0956	62.9681	60.688	65.5053	16.0397	19.865	16.4369	23.7324	19.8379	22.5828	21.8653	24.2178	21.7309	32.8325	62.098	31.5192	21.0245	93.665	70.7841	43.1908	36.4661	24.8759	15.7402	29.8704	34.4078	35.7669	24.0023	32.4788	33.7342	37.2376	38.0446	29.9142	46.7065	30.1046	38.7899	40.7154	41.5647	41.9214	43.3675	39.8267	47.4527	46.8923	48.856	47.9573
30ICAC9	522.9	280.101	522.9	258.711	31.9696	43.086	37.8728	31.0078	37.2736	28.4341	46.7258	48.0083	69.8626	55.4109	54.987	37.4572	35.6131	48.1044	31.5638	27.8915	43.33	41.3656	37.4255	104.697	115.552	66.8577	73.1267	34.2957	28.8119	26.5057	17.7233	26.1298	27.2607	24.2189	23.5598	20.8249	21.6096	16.4855	28.6853	18.2223	22.365	19.9382	19.4751	20.967	15.0369	20.1781	22.2408	19.924	18.9077
30IN12	827.087	302.231	917.712	275.852	0	81.8698	91.524	51.42	63.2331	68.5571	71.4248	105.615	127.372	64.9589	57.2847	43.591	79.4854	103.286	63.2537	76.0909	84.469	58.5723	73.6887	77.3484	81.606	50.6626	58.4379	107.61	27.0386	38.2114	37.6888	36.4818	27.0725	44.2791	16.0178	14.1263	9.56058	11.8274	16.6227	10.2198	27.3881	15.4418	12.1543	9.70871	11.137	28.3089	22.128	26.3638	19.2684
30IN13	306.01	124.727	355.158	107.545	42.2763	16.5122	21.1587	15.0274	15.504	11.6445	38.2225	26.9699	55.648	28.4913	22.3168	11.9305	47.831	24.9377	32.3582	31.7855	15.3429	16.4901	32.8842	37.4149	26.8992	26.5967	31.7822	27.644	18.3509	6.14276	5.49901	4.58932	8.12309	8.23801	6.45372	8.02423	10.474	20.449	15.4649	12.848	9.88527	4.10207	3.51442	5.91269	7.31651	8.82548	8.50749	16.7351	6.43256
30IN14	410.387	158.34	390.725	208.601	15.5346	18.1665	92.4855	21.3425	17.5961	20.9919	91.0807	12.3001	14.3647	22.9589	65.3344	17.5883	14.1754	29.4576	11.8398	39.0503	35.3077	14.8494	19.2193	63.3644	88.1815	24.0448	25.6639	25.0766	7.92569	9.71822	11.2864	12.9957	14.5715	9.67472	20.7063	16.0289	21.9853	13.8739	9.85029	9.68981	8.29966	15.7032	9.32961	9.7006	15.9063	24.0932	14.3331	18.5185	22.6455
30IN15	580.754	188.563	771.713	338.845	48.6498	24.563	18.6345	48.899	81.7184	60.9667	23.4549	56.7159	80.1998	31.9439	32.6746	71.6396	46.9855	69.9744	35.9051	52.0126	71.6808	46.2912	77.016	82.3436	91.8401	73.9286	78.9521	44.3034	23.8237	31.7041	22.8486	5.34911	8.30135	23.3534	16.1188	7.90497	11.6525	10.924	10.9896	15.4467	19.8343	31.2677	41.1516	31.0667	40.4773	23.6366	28.107	29.8339	16.5916
30IN16	308.243	170.032	446.74	150.683	14.2863	55.3856	27.9693	17.8894	35.3469	24.9216	42.2748	20.8979	19.6453	15.9476	17.3208	16.0932	22.1675	21.6053	18.6881	11.6587	18.3979	69.8629	34.4391	50.1273	46.5266	33.0367	60.9835	58.9746	6.02369	11.7349	14.6923	8.44	10.1164	20.5578	18.327	13.1036	14.9474	15.3526	14.9008	21.7591	11.6033	10.7578	18.4276	13.7866	13.1648	12.4845	6.38936	22.7596	9.05985
30IN17	803.182	90.2135	1170.54	101.19	80.4546	36.9895	84.0344	21.0505	81.6479	76.7237	79.0648	56.6989	92.4966	124.038	26.4365	42.795	38.7494	71.2963	110.231	92.32	139.48	122.743	97.2587	144.776	177.431	27.8625	31.6292	114.877	6.53792	5.94875	7.41372	9.33996	6.43921	6.23428	8.72329	6.07891	6.27616	6.05604	10.4113	10.6459	5.29975	5.77049	6.19298	13.6832	12.9705	4.12021	6.65224	5.08714	21.2735
30IN18	716.594	89.518	940.275	104.99	12.0698	56.5941	75.8465	91.2372	28.7332	98.6677	72.516	23.7765	75.5699	18.0587	108.354	54.4443	24.413	52.8003	130.442	100.596	22.2969	69.4617	12.2798	138.043	165.28	20.3394	60.7207	140.979	5.1068	3.96172	6.36773	6.36561	9.78072	7.15245	8.65581	8.49424	6.82004	8.91529	11.7215	6.08448	8.4684	17.5463	6.8755	7.47583	7.31293	10.3242	7.37801	12.1975	6.24785
30IN19	659.233	126.183	926.827	222.218	28.0747	56.1238	72.3322	60.2113	41.9655	75.5792	51.4633	38.8776	74.9194	50.6823	78.3907	30.3925	79.3639	81.381	67.3781	97.9938	103.181	52.9671	46.0777	62.652	79.6535	70.8351	80.5649	103.871	7.34216	12.1766	11.6479	8.80533	9.7814	8.92319	14.7775	18.8494	7.81977	11.2652	7.8608	6.66068	8.96365	7.43282	15.2986	11.4363	38.0334	15.9266	32.4797	5.52712	8.23142
30IN2	537.224	184.015	646.33	159.023	54.0479	61.1231	57.6929	18.359	23.0902	16.3021	21.1738	76.3342	73.5043	53.8256	46.0102	35.4669	60.0433	30.4425	73.0863	48.0237	84.1859	57.9479	59.9827	32.4255	39.9158	28.0599	47.8606	83.9775	10.0946	29.118	9.38199	12.3941	14.5001	16.1496	14.9994	16.8706	13.9296	14.9539	15.0234	16.0957	4.64995	4.17467	4.96634	4.81417	19.5384	22.2079	20.9053	16.2094	13.6559
30IN23	1129.76	131.034	1162.4	181.065	60.439	74.4513	117.914	67.675	114.32	100.015	69.7147	75.3561	69.7968	123.281	119.16	137.21	105.165	94.801	102.622	114.628	89.5684	48.8793	58.4867	99.0884	109.351	122.249	96.672	120.309	8.73646	16.1634	8.73498	9.04536	11.009	10.9168	13.1559	6.83206	8.96738	7.78308	6.65287	22.9365	19.8332	17.1659	17.9315	8.1401	9.78069	24.0276	25.2331	8.2865	15.2985
30IN24	710.981	200.063	642.333	153.173	62.8181	68.2232	40.0057	60.766	69.4866	63.6636	47.6536	64.6957	53.328	55.4859	56.5059	67.27	58.8755	72.2204	57.7685	66.2744	45.955	49.1547	43.531	54.6318	49.773	49.3266	48.9564	45.3214	28.1515	17.2953	7.66253	5.11634	7.52334	26.6183	6.638	6.63657	31.4369	6.48172	30.7001	25.7415	13.0784	7.81004	8.48862	5.69345	5.61725	14.8533	38.2478	4.54447	5.30172
30IN25	308.722	102.235	337.232	91.2912	26.1886	17.8705	43.5173	20.3616	20.7198	20.0744	15.8707	26.8631	25.3349	40.6554	12.8892	38.1868	25.072	24.8081	21.815	16.4333	47.0406	29.7106	27.6195	25.7775	27.2553	18.3902	40.5578	32.5857	6.32246	5.14679	6.10706	7.22002	16.9559	17.551	7.70612	6.23329	6.57068	6.23803	8.41891	7.68148	6.3379	5.78542	6.20739	6.78818	8.38136	4.93439	4.72535	16.0265	7.01359
30IN26	299.739	105.136	617.893	104.464	22.0084	31.6322	23.3739	22.7245	11.3371	19.2884	40.876	23.0075	37.6948	17.7079	27.3266	21.8962	28.0272	39.9137	40.0374	38.1925	50.841	82.1792	76.3735	57.0306	68.6039	49.0542	47.4035	39.6298	9.01293	5.89713	8.90963	12.3985	7.13486	3.74422	13.881	6.41507	6.71191	7.24853	7.5889	16.111	4.26795	4.51525	6.52999	9.25424	13.0166	12.7123	13.1427	5.929	5.28025
30IN27	834.305	228.021	2028.57	183.485	17.5704	14.2742	55.3759	24.1305	43.1399	177.839	16.2002	17.6027	142.985	171.737	25.4029	113.201	85.2859	144.287	143.498	220.06	210.948	91.9576	11.9001	209.785	219.763	230.293	238.06	219.948	30.7772	20.5534	15.2659	20.1492	11.0176	18.0315	19.4638	28.6245	13.5572	17.1346	17.851	15.2663	13.6723	21.2894	20.8462	14.4224	11.7191	19.0418	12.5944	10.7104	15.8115
30IN28	258.595	137.524	258.385	101.979	29.3263	25.9529	14.6115	20.5277	23.6025	21.8679	20.4437	17.6884	18.02	21.0011	17.5268	27.7035	19.25	19.3788	31.4757	17.9214	24.1516	23.8725	30.5314	20.8856	14.7171	25.153	17.2194	13.6964	4.98957	4.2834	4.93239	4.84263	5.80794	29.7356	17.6835	19.6281	20.6125	11.215	7.41564	6.28199	6.88413	5.42607	5.37606	8.69333	5.88336	15.2272	5.77125	8.97276	12.8474
30IN29	217.647	133.36	213.079	127.242	20.9389	14.8741	14.721	14.9403	16.3424	35.8729	23.9398	16.5708	13.929	15.0677	14.948	15.2434	13.4613	12.0825	22.7686	21.5723	23.2511	15.7969	13.2484	15.4677	13.8896	19.6446	14.3669	27.2101	15.463	8.40902	9.74175	6.57438	6.20507	6.83962	13.1031	18.0448	13.4256	8.42929	11.2859	15.6645	10.1562	8.27609	10.4521	8.9257	20.378	6.60102	10.5066	9.03859	14.998
30IN3	911.62	145.792	948.831	92.3745	69.5043	78.374	50.4601	55.3391	103.557	63.4657	42.9576	57.1981	72.6388	120.29	95.0457	87.0607	62.7321	67.9329	97.6499	106.388	106.338	65.8123	90.1273	111.65	41.0964	80.3439	46.8287	67.2067	12.6789	15.1832	14.5987	11.1703	11.0319	11.532	12.1275	9.93541	11.3265	10.1102	16.1652	9.84896	4.66395	9.30965	5.81461	15.9564	6.19814	4.41474	4.79894	9.19356	8.2621
30IN5	304.569	137.664	505.703	143.207	22.1752	27.5974	18.5023	25.2698	20.8575	0	7.79425	11.618	62.0296	48.8814	39.2101	19.6629	28.8402	31.5276	43.2528	29.3788	27.1357	39.7757	39.5655	47.4509	57.196	44.0123	86.918	29.3504	13.5549	12.0676	8.71339	9.03236	10.3306	9.92378	12.096	14.2563	12.8136	11.3003	9.37461	14.0551	5.91289	16.0089	12.9373	10.4528	14.5821	11.0549	7.9626	13.3003	13.6761
30IN6	670.041	156.886	913.024	379.477	63.2687	67.367	38.619	55.2404	56.0764	45.9619	55.8218	51.5745	64.6294	61.2897	62.6461	46.0274	97.1389	63.1098	52.7517	73.8525	71.0119	75.2971	84.6049	82.4548	63.0462	91.0018	75.0055	82.4398	13.4094	13.7928	12.798	11.7506	13.2208	9.40407	11.5752	11.0121	15.2489	13.8489	16.9043	13.7567	15.872	27.9649	32.9799	22.6354	37.6157	26.6145	39.2286	51.1532	37.0725
30IN9	398.523	589.539	354.932	655.764	25.1454	23.4527	21.1148	25.2373	14.7817	15.6984	17.1962	13.1843	13.6012	69.4901	67.008	91.6868	18.6813	31.4661	47.0288	49.1626	88.5116	15.173	19.4735	17.1215	15.2906	16.8123	17.5896	17.152	42.7669	36.9764	50.7875	42.9075	52.5073	54.4823	50.5823	57.5203	40.0786	47.4202	51.9745	57.5446	49.1185	54.8737	62.8392	61.0878	53.714	48.055	35.1856	56.8431	54.7847
30LC10	492.245	234.469	433.333	340.003	54.9307	34.7661	30.3673	49.2946	61.5978	33.4846	36.8038	26.0189	43.1874	34.9387	36.5221	50.1218	43.2832	42.6785	48.6319	31.0783	33.2065	32.3011	56.9632	61.9057	33.7014	19.9139	16.8755	12.7097	29.7463	26.3281	10.3219	9.40572	21.7888	8.3457	7.32205	22.9772	35.088	25.6743	20.933	16.2953	20.2245	22.2184	18.4482	39.6276	27.133	32.7136	23.4052	37.1674	25.3679
30LC11	303.458	478.592	397.107	243.076	25.5069	19.0666	20.9938	22.7704	25.2931	22.4711	15.9913	31.5873	41.2639	29.68	21.3201	27.2581	65.3458	55.5732	23.3635	10.1755	32.9528	40.9744	14.2193	26.3403	28.899	15.6179	58.0621	22.5842	54.8296	53.7193	21.3434	25.3019	26.3864	33.7237	44.2389	47.6996	52.2065	39.1226	47.815	31.6898	11.4239	6.59933	29.2208	38.9503	41.6688	19.9027	11.162	18.6664	15.0931
30LC12	740.028	411.613	703.712	463.456	79.6335	74.0193	82.6538	87.1633	75.9843	71.9817	32.586	14.4267	41.402	66.1929	60.2692	53.2062	50.4921	63.2676	60.9018	62.1682	69.3733	53.8749	52.5272	58.0378	61.9152	49.834	66.2686	53.1539	43.3646	36.0698	40.3308	35.0641	41.3408	34.2915	32.0467	27.8215	33.4181	42.58	16.5541	28.5076	28.2363	42.4802	45.654	39.2049	45.8306	46.8261	40.1631	34.4243	34.7039
30LC13	1391.31	160.36	1839.11	211.208	91.3945	92.8634	60.1634	125.515	97.5039	129.546	147.537	112.268	113.526	152.803	142.066	122.391	144.029	147.536	157.944	105.792	165.014	166.095	132.814	154.865	146.784	147.892	202.06	167.983	12.3864	12.052	9.51039	11.4787	10.7784	13.6853	7.9471	11.692	8.3152	17.3728	19.9404	24.9867	17.1037	24.0616	11.4138	17.4133	24.2539	16.8593	32.3875	22.4461	7.22952
30LC14	523.774	631.785	675.163	645.09	26.5265	51.7255	53.6464	34.6213	46.7129	24.4415	28.789	54.7576	30.8905	46.2303	80.7315	43.9799	62.0984	71.9987	49.6111	53.1676	62.297	48.4241	54.9568	43.3454	44.3585	75.7845	59.6768	49.1348	46.0509	62.838	51.8131	49.2324	53.9601	50.9393	54.4823	55.3156	47.0674	58.2221	50.1318	50.3929	62.1689	47.7292	57.2678	56.6713	58.2029	55.4327	51.5017	52.1678	53.3232
30LC15	1026.39	100.711	610.816	246.01	88.0141	50.3054	85.3175	77.2981	81.3455	78.5799	80.8271	127.73	132.759	85.8345	50.9738	85.402	62.4408	77.0459	63.0981	78.1174	24.725	75.4939	57.2534	13.3027	45.1936	37.4883	11.8889	64.5001	9.32465	7.7933	12.8249	9.18016	8.25861	8.36758	7.73451	6.78743	7.03974	7.6591	7.25428	8.40226	21.0335	15.3305	24.329	14.3252	26.435	14.5359	18.5098	19.29	15.8692
30LC17	894.139	278.145	1223.31	293.877	91.3546	101.585	110.41	134.619	128.804	67.4577	35.0697	25.6472	18.4797	25.4777	51.0925	102.503	222.653	152.357	176.884	132.87	53.5821	48.4321	32.5309	113.326	97.5635	63.9456	52.92	68.5292	12.4739	20.547	18.5369	38.1203	20.7363	25.5515	35.0976	22.3486	17.648	25.3298	18.7756	22.9106	10.5123	14.4925	19.8439	24.3253	19.7099	30.0363	39.9759	22.8408	21.8094
30LC18	1063.46	360.118	1324.14	311.196	81.6684	84.8342	57.0351	70.7113	68.6107	127.95	77.0682	110.954	74.8008	118.818	49.0819	138.475	96.514	58.3398	66.4483	88.9108	139.052	93.4255	125.343	126.54	132.357	123.159	143.872	127.171	22.2039	29.5997	21.512	24.1659	23.9716	29.1704	70.0523	37.2543	20.1019	28.1585	31.1692	22.3663	33.1559	31.9389	37.2087	19.9046	22.2347	19.1046	24.7148	19.163	29.5157
30LC19	1619.8	216.827	1357.97	299.943	177.715	138.321	134.248	137.403	146.013	142.148	170.127	110.974	125.089	127.69	104.513	103.27	79.2359	127.074	119.776	113.591	93.9409	96.0209	129.992	103.159	119.407	121.802	103.798	147.928	17.9406	21.0889	14.4146	23.0174	17.3415	18.0652	17.7587	15.1652	19.2886	14.654	16.3161	21.6222	23.4286	15.5987	24.7805	15.7425	23.1439	22.2433	24.7076	25.5158	44.7713
30LC2	355.56	173.47	185.079	200.464	55.3426	48.7224	22.4282	20.5483	75.769	46.3836	18.9378	12.1869	13.3121	12.0443	16.3634	12.7346	14.6559	15.7138	17.2068	15.3254	15.1283	15.9856	15.106	14.438	15.1148	15.0016	15.7777	15.3565	15.1951	19.4594	9.1502	14.4893	16.2283	14.4062	12.0976	12.7476	9.52337	18.7471	16.8905	14.3206	21.47	21.8289	23.288	13.8827	13.9172	13.4099	16.3327	13.3403	12.6175
30LC20	1975.59	500.912	1988.2	281.293	152.925	159.446	120.369	168.353	164.284	172.324	137.206	151.212	186.291	192.885	149.53	219.999	98.5601	167.093	168.637	150.745	178.455	149.59	197.03	184.713	164.747	188.071	180.466	155.375	32.5426	28.1963	27.0132	33.3293	58.4598	48.7612	50.2833	46.6683	36.3553	43.2027	44.1305	51.147	41.9289	44.9102	31.2682	17.0446	26.4334	19.3968	18.9776	21.6507	14.6239
30LC21	444.545	140.042	518.853	165.595	36.7176	38.541	46.8096	31.8073	42.9912	62.8488	25.1923	38.0443	46.8873	30.9032	26.4093	16.9954	26.3477	33.6069	44.7112	27.027	30.3563	52.1127	45.3958	60.0427	38.4522	57.2039	48.762	54.0618	14.2035	14.376	10.5946	7.63937	8.50656	13.4364	12.3734	14.1649	11.4231	14.223	9.60926	9.41255	14.8024	11.6455	15.1554	18.1587	14.1066	18.6483	17.8056	4.46876	15.0147
30LC23	1854.38	466.4	1881.83	679.73	153.922	172.789	111.653	150.502	168.295	129.839	138.233	154.783	176.728	202.511	155.438	137.222	196.537	224.681	87.8844	147.948	132.075	175.21	173.001	168.05	133.507	122.601	140.256	179.585	32.3595	19.7003	34.3653	45.3251	47.205	47.8705	51.1808	20.7529	31.3996	32.9104	40.0358	40.6731	40.6386	45.5884	60.4263	58.7423	56.0534	62.2024	49.3318	55.3213	64.9055
30LC25	578.11	529.442	512.321	627.21	20.4805	39.8986	49.9537	28.696	34.3958	69.8967	62.3118	44.5524	50.8212	52.199	50.6627	73.9811	39.4511	36.5766	62.6537	46.8746	44.7604	42.4475	21.7238	77.3826	30.8035	35.1987	39.7649	34.39	59.3292	26.8146	37.3454	47.6098	41.9154	50.8974	41.9324	37.1009	36.341	38.088	54.9682	40.8543	43.625	57.6262	58.1281	42.3259	44.5158	51.638	52.4378	66.4272	69.565
30LC26	277.506	573.019	325.47	545.517	15.8311	12.2813	19.74	19.7334	30.3202	22.1726	26.833	26.3321	21.1421	27.6374	36.3367	18.8619	26.252	54.3934	21.314	23.1751	22.6701	32.0049	22.8718	37.8122	19.3683	22.6092	24.2869	18.506	84.3679	57.7626	64.0488	59.134	67.5501	55.3525	39.5403	31.551	26.4201	43.1553	19.7135	24.1481	8.19808	10.9771	49.9377	38.3482	13.6253	55.5008	35.2352	52.4985	66.856
30LC27	644.054	325.562	556.581	337.47	35.3312	101.913	32.837	43.3793	50.7504	56.5235	52.4981	59.0471	48.7536	52.3386	52.5819	56.335	16.2748	14.6113	17.3822	16.8496	68.3843	77.7278	73.1685	56.733	47.7956	59.8331	68.8165	38.755	32.3102	38.1155	21.752	16.6758	28.8264	29.5269	20.6293	28.7281	33.7359	20.4315	16.6379	26.8652	24.2109	17.5743	14.8518	18.6679	42.1598	32.5807	36.2433	33.4131	24.5813
30LC28	680.214	546.259	520.788	616.935	95.7152	58.804	26.0526	17.3956	25.5794	90.5022	22.5692	22.5643	106.886	22.0379	104.38	87.5211	44.4667	26.5541	28.8613	19.3577	19.0987	50.5012	130.043	15.4512	18.0259	27.7177	74.3432	65.5152	22.654	27.551	50.9758	45.4465	42.6558	43.9416	50.4825	51.831	57.5721	42.8159	49.8395	60.39	59.6832	53.0457	46.3993	36.1082	31.4957	46.0093	52.5694	67.2944	60.3897
30LC3	430.167	780.522	465.853	636.672	21.566	69.797	23.3595	81.4485	17.2299	25.0557	40.6434	31.6313	26.1395	19.3476	35.9647	35.4414	35.5002	28.4109	40.0889	48.4661	68.6788	54.9168	41.0669	23.7471	17.0406	10.0599	34.347	29.96	55.2117	81.1469	74.2224	77.2278	87.9549	70.5359	64.8368	79.0129	22.0755	47.764	77.9771	42.2509	22.3701	90.1391	60.0956	32.0767	42.6637	59.585	75.4732	19.7537	73.7699
30LC4	346.3	239.435	421.755	415.407	24.9648	25.964	27.8361	34.0433	26.3562	24.0686	33.811	31.8945	29.7711	29.0312	30.5433	27.4541	25.6143	33.8093	67.523	23.8294	21.2377	20.3915	20.4479	19.7955	35.2998	103.912	24.7181	24.9709	24.0899	13.259	24.1754	24.2299	13.1726	19.8814	17.9254	15.7697	13.4542	20.685	24.83	27.8129	17.1488	22.3009	43.2939	34.4096	34.5167	36.7407	33.6411	38.4377	32.3208
30LC5	332.131	86.1984	461.987	86.1282	19.3324	27.3278	18.8871	31.5506	23.6731	31.4192	26.8055	30.7723	34.3797	24.435	29.2023	33.8198	34.6607	33.1339	21.991	20.7158	18.9524	24.7788	26.4667	31.3829	24.5254	87.8362	68.7323	54.4736	9.77542	8.65097	4.87049	6.84258	7.8675	7.2893	6.81456	5.89615	6.00668	7.00037	5.84226	9.23449	6.41668	6.45961	10.4919	5.97381	8.05053	7.95749	10.1771	6.96187	4.90571
30LC6	892.529	140.052	1094.89	137.022	92.6641	76.4464	91.1757	71.5948	77.6273	65.4295	85.2771	61.2604	39.0641	98.5901	99.9122	32.6781	104.11	111.344	134.139	98.6992	134.762	85.4624	31.5134	76.0422	98.2735	108.76	69.237	42.0733	7.83736	11.2498	27.1328	17.9484	13.7657	13.0998	13.9305	20.5815	3.51543	3.35117	3.62203	3.96149	4.20563	4.47546	3.83948	10.8925	9.63547	10.5265	10.8762	15.7316	25.1288
30LC7	762.264	151.045	1185.37	217.899	57.2692	93.511	48.3628	58.0659	59.1545	80.253	61.4084	52.2921	57.6913	61.497	56.3113	75.1829	80.1725	157.646	91.4756	105.417	124.618	82.2487	90.7377	81.7304	81.4164	70.3218	121.282	97.297	5.28445	6.07654	15.3582	25.3322	8.02151	3.50353	4.75866	4.79266	5.11876	13.9472	26.3494	32.3356	6.43629	5.45983	23.214	29.7711	15.7043	23.0675	52.9736	10.7938	31.6677
30LC8	1843.56	65.9537	1408.16	64.5694	201.83	158.697	54.7295	187.74	118.557	191.48	210.543	240.725	64.6465	206.14	152.244	55.8121	64.0718	232.192	184.872	18.815	22.9445	107.869	108.685	171.538	100.486	134.198	75.2294	185.681	6.34512	4.50731	4.46091	4.52737	4.95224	10.8706	7.25449	5.02145	4.22091	4.56597	4.5297	4.61922	4.07918	3.66137	6.89956	6.53707	7.04579	4.78694	4.01465	4.68718	4.20898
30LC9	479.734	94.9302	644.174	127.839	14.6769	22.3532	42.7384	24.7148	13.6937	23.0401	35.4776	71.2461	19.8945	62.3782	57.2888	91.877	76.6277	32.9245	15.2821	14.2628	83.93	58.4299	65.9868	77.9703	58.3332	60.9815	51.5469	47.5256	10.8337	3.71217	3.57794	10.4179	4.23532	4.83326	3.74223	3.61331	13.8322	16.2707	13.6061	6.20401	6.78037	8.0303	9.49524	6.23489	4.97849	6.83958	12.0252	10.2132	9.52943
30LT10	791.06	138.129	1550.12	124.71	32.2927	31.2382	35.4638	108.683	49.045	75.2883	82.1807	80.8949	35.665	48.4978	66.124	144.834	58.792	58.3211	65.9145	35.7435	104.505	176.743	156.077	202.953	199.717	206.924	155.352	128.593	10.9213	4.24073	11.7008	16.0207	16.9531	12.5802	11.9232	11.0824	21.3957	7.53356	7.82928	5.84587	5.82519	6.20095	12.8932	6.43299	9.12193	11.947	10.935	6.39383	11.7132
30LT11	357.472	464.309	717.103	502.208	28.7032	23.3833	40.9445	18.0306	32.0157	20.451	25.1586	27.5803	34.8657	28.7451	31.1782	45.9882	62.6839	44.911	56.3013	56.2345	125.28	39.3846	53.7337	66.2013	47.5623	53.7454	51.0515	59.8649	50.4938	37.7202	36.5372	35.9598	28.9015	38.6581	36.2484	40.5673	45.6835	48.8755	23.8986	40.275	48.8707	25.2289	32.0007	28.8664	38.9633	30.8906	36.2299	47.2179	48.8964
30LT12	2450.62	725.191	2203.03	635.352	181.474	205.63	176.051	247.119	196.321	167.712	151.09	199.816	224.703	233.524	212.693	248.644	148.171	188.432	210.125	237.445	216.099	224.743	215.48	192.308	200.296	119.954	133.09	114.286	63.9193	55.3349	49.1273	55.6251	52.9106	57.4176	51.5225	75.3177	72.6341	67.5204	60.2049	63.0819	48.9205	49.7134	55.4741	51.4584	52.6161	59.2321	49.8877	48.7833	52.4636
30LT13	1610.98	456.745	1722.54	548.515	100.411	122.909	133.961	137.165	132.955	142.209	143.67	125.317	128.44	156.233	142.187	141.268	98.4841	137.201	71.3405	148.04	91.4812	105.052	229.309	216.76	194.288	162.262	96.874	169.364	47.1656	35.3915	30.5214	34.6553	54.6803	32.1766	39.3542	40.6462	44.4184	32.9392	30.8021	33.4548	52.2282	62.7645	43.0419	37.7224	46.4882	54.5317	55.0645	46.8691	33.0543
30LT14	449.527	563.193	579.739	640.811	79.7902	46.5818	26.002	44.5606	53.8429	21.6888	18.3781	13.6954	14.305	17.1712	54.3264	58.2589	16.2372	20.8875	91.3202	47.88	46.0745	45.6046	46.5415	59.6466	59.9486	14.0573	47.6964	83.6114	39.3213	45.0398	52.9542	40.2167	38.698	41.0769	44.0885	58.8732	54.0499	47.4249	54.4417	46.7647	28.6777	54.6671	50.7606	46.9549	50.7118	31.0436	63.5956	64.9399	60.646
30LT15	566.243	459.648	768.86	338.008	23.1527	23.0209	27.4218	51.5207	52.6676	32.8054	34.0297	49.9746	66.0145	81.2105	48.828	75.0888	62.4358	49.3544	87.3231	93.09	55.2361	17.0057	54.6718	26.4016	62.5916	86.3992	63.3073	108.946	28.6229	40.2332	35.29	26.0179	32.6286	24.6951	30.6421	66.809	61.7496	40.5138	42.5114	29.6944	29.0272	22.2836	25.3436	26.7435	27.6602	19.7446	28.4141	30.8549	29.4274
30LT17	1469.17	262.105	1771.71	374.529	109.255	132.154	121.003	131.436	123.054	120.169	140.113	130.156	105.788	119.075	105.91	129.42	99.2487	102.867	129.099	141.611	136.166	157.483	147.483	157.968	172.241	183.866	157.901	162.87	30.1417	30.2289	14.8112	10.4414	26.1064	21.4643	13.9979	29.9277	7.79577	29.0866	26.5804	21.2463	39.462	29.7687	30.1927	25.4866	32.9328	23.8275	21.7977	33.4393	29.7954
30LT18	930.293	365.5	2031.9	606.181	101.897	23.6058	49.2258	104.373	104.976	72.1504	72.6507	74.5836	103.492	71.1906	62.0937	89.2295	39.0209	139.199	106.368	151.022	170.568	223.626	217.431	164.693	182.113	181.55	224.764	230.201	33.7024	39.7253	28.5369	36.7721	33.3416	22.115	27.7729	25.3351	28.9199	32.3396	27.1365	29.4752	28.6508	42.6175	40.208	51.595	53.5912	50.0725	55.9436	56.8682	57.8307
30LT19	1933.05	292.597	2391.14	434.76	132.902	104.428	156.247	175.95	172.154	150.564	155.003	125.184	175.519	190.424	195.307	194.21	138.442	143.978	162.243	171.139	219.119	196.042	251.369	191.553	244.597	227.998	219.501	216.14	31.4531	23.8388	24.6207	20.5975	30.5117	15.6039	18.7286	31.4464	4.30492	27.5949	25.0898	38.2944	28.3746	31.7945	30.2863	29.1196	28.2964	29.8847	34.3834	33.0936	39.5705
30LT20	2394.58	141.375	2450.74	170.087	208.898	137.468	220.336	240.961	203.655	180.905	201.364	186.806	194.576	211.574	219.396	184.368	139.294	200.354	188.308	178.313	196.23	241.634	216.191	229.115	152.626	219.248	245.951	239.16	14.2231	16.085	15.1823	4.83133	6.07638	4.29003	5.57206	20.0879	19.3432	14.1646	12.1079	9.3334	15.8009	8.0112	19.2332	12.6378	22.1542	15.2494	15.7849	8.53304	10.5041
30LT22	750.895	303.873	940.265	316.277	82.4649	51.5843	29.7525	117.678	35.9189	40.1979	76.4133	39.9942	52.8408	85.9939	75.8313	61.9882	66.9594	62.156	77.2072	51.3855	96.1291	72.1351	91.9139	84.933	62.9714	62.7774	64.175	128.303	23.1681	26.1247	16.82	18.4464	34.5192	21.1552	14.3192	19.066	24.2129	40.0967	31.6819	29.0202	20.9107	22.6443	32.55	35.4626	35.4459	21.9374	30.0424	37.2166	13.6988
30LT23	234.425	128.787	127.319	117.381	17.4615	21.2721	22.2647	18.8893	20.3854	18.0436	18.2686	19.14	18.7914	21.836	18.9976	18.9324	15.4496	10.4693	9.95071	9.9566	10.6869	9.93221	10.0897	9.82141	10.3539	10.0025	10.2357	10.21	19.7306	18.0941	14.1326	8.51331	2.79332	2.82823	11.4033	11.9252	15.4839	16.4036	4.84614	2.57331	17.4354	18.841	11.5491	17.4295	4.39652	3.35726	4.74784	4.94732	4.99217
30LT24	527.978	149.435	948.765	154.183	66.7064	88.7714	63.976	14.9775	23.2438	65.3895	45.1327	22.1339	32.6269	30.5871	30.7709	43.2507	55.5362	87.5497	115.224	86.9867	113.336	66.1825	78.6995	83.5348	46.4566	58.2563	82.9493	73.702	16.5383	13.4482	16.8126	10.0522	13.1208	8.68083	15.9107	6.79948	9.89293	12.2945	8.31972	17.3683	3.99219	12.8666	15.0081	12.0917	18.3483	13.1842	11.7375	18.5841	9.38763
30LT25	279.662	107.55	313.688	210.134	20.2676	18.4411	22.9825	28.9539	19.9616	19.3263	27.0422	18.8446	19.4561	18.7737	32.2751	33.0024	16.4292	17.8885	19.1982	42.4179	40.2086	12.7726	20.6219	15.7701	65.948	19.0888	21.3354	21.1576	6.96016	6.55861	7.93991	6.99725	9.21718	6.10683	12.1014	9.81195	7.70302	8.55091	9.62081	14.9213	15.7756	12.2	11.9	12.8086	19.2611	15.34	17.6783	14.5739	22.3661
30LT26	378.55	144.767	666.654	144.767	22.0265	36.5298	34.9436	26.416	29.3442	26.7696	44.3324	56.5483	23.4593	33.7956	23.5824	19.982	26.8909	22.2985	45.8957	34.3088	114.1	47.7797	97.4392	16.5814	24.6943	89.8883	27.9744	76.1414	14.7605	5.64604	10.7028	8.8588	13.9749	9.69458	21.1397	10.2246	10.8758	14.9928	16.2604	5.88212	12.2257	17.1005	11.7648	12.3545	13.043	11.5262	10.988	10.2936	11.4836
30LT27	406.206	154.96	561.302	165.416	27.083	50.1064	27.0785	28.0406	34.1278	33.8421	40.7833	21.1794	27.7989	24.1276	20.6239	71.1032	61.483	53.2143	55.5878	25.2343	30.3201	74.4855	78.2227	25.6882	47.4254	36.9392	27.5332	44.6812	19.3303	21.7571	21.7131	20.9269	22.588	5.53092	6.84999	5.66791	8.1836	6.84067	7.78718	7.53976	8.35096	7.49342	11.3215	21.4131	10.8687	7.24981	32.2983	24.4083	14.8934
30LT3	1540.58	153.794	1878.08	153.794	88.8589	104.149	46.6939	130.651	146.753	102.303	117.929	149.883	171.441	150.268	153.65	177.109	159.862	92.0985	197.091	121.695	159.953	149.043	135.321	182.803	141.422	169.947	192.995	173.882	9.40282	12.6724	11.1391	9.11994	10.9628	8.36298	13.7429	14.1201	20.5478	16.2973	16.1726	11.0168	10.4744	14.1484	9.28348	8.20339	12.7441	12.1664	11.0075	30.7933	33.986
30LT4	715.761	290.41	660.158	243.825	63.2068	75.3256	94.6675	79.8881	62.135	44.5912	68.5312	51.3655	36.1942	18.2872	62.8632	57.4855	34.3572	65.5476	57.172	48.5689	76.9458	83.9292	82.0702	70.6695	51.2642	36.5485	27.0082	25.7834	14.5789	13.2068	19.1444	28.4377	23.7364	20.9252	25.4922	22.7224	21.5808	30.6012	25.0274	44.509	8.83961	12.03	12.8408	21.5813	27.1794	26.923	27.6741	16.2352	23.4382
30LT5	383.707	187.748	439.921	187.748	44.6217	32.3576	37.3583	33.8616	17.6658	57.6482	19.8733	38.029	26.3704	41.6119	19.4193	14.5227	26.4431	31.8096	30.72	29.819	47.9562	22.2519	33.111	72.5092	41.3888	38.0815	40.3608	25.0363	14.492	8.43902	19.8192	22.9399	31.0772	5.20656	5.97014	15.4104	9.9269	10.3413	16.1588	23.0359	9.58719	8.56459	16.001	11.7212	15.3644	11.0372	25.3936	12.3976	21.4721
30LT6	629.246	193.857	538.968	193.857	71.088	86.945	50.3667	49.2351	58.4961	39.7154	42.2044	47.327	36.428	43.0271	52.2287	51.6386	23.2001	20.9225	37.5274	55.4923	56.6978	45.1734	49.6419	50.8561	79.4822	35.0011	39.5835	43.4716	13.6781	20.98	20.1843	15.6049	13.3953	16.3166	18.0255	15.7863	19.6085	8.77218	12.2057	18.6969	6.88376	3.67073	12.2729	8.66423	17.3388	12.9886	16.3588	13.5215	17.9539
30LT7	532.659	79.4458	625.616	56.4241	20.5867	21.1261	71.6681	25.926	15.7896	15.2867	93.0678	52.2199	60.7271	59.3423	51.8447	40.6319	15.1729	16.2737	15.3885	22.3849	17.5459	17.301	49.5583	90.0395	121.279	65.7826	74.6416	117.829	8.52559	7.19166	4.35689	6.32039	6.67866	4.36411	6.91477	6.3886	11.7183	7.445	4.83654	4.57986	4.33808	4.40818	4.90858	4.28868	3.23627	5.38512	4.38021	5.50549	5.1964
30LT8	310.434	160.86	335.678	181.933	20.6027	50.6645	43.7724	38.907	24.5702	15.9465	20.7314	13.283	26.769	23.8634	15.4183	15.6588	17.1124	26.3511	18.1008	14.2939	13.4904	15.2524	16.8194	17.9231	17.6488	31.6278	104.191	42.7283	12.7962	11.8644	13.3795	9.4271	14.6553	16.8599	9.92287	11.9507	10.0183	18.3373	14.0951	17.4505	13.2452	20.0702	14.5765	18.3197	13.1984	14.8176	13.0834	8.49973	10.2715
30LT9	531.764	330.678	948.532	381.626	38.261	41.3808	83.5241	44.8612	58.1665	35.1152	52.2334	46.5381	32.7008	40.7237	24.7265	33.1077	58.8445	61.2192	81.2156	45.2439	82.3398	89.1663	110.537	76.2524	51.454	78.2583	124.243	89.4178	29.3557	29.9627	28.9355	32.6976	24.5802	25.6629	28.5594	22.8339	31.368	24.0755	22.6376	19.2482	32.9533	33.181	36.8937	31.3166	30.0979	28.8827	30.3872	30.1255	34.4047
[truncated: 3 more columns]

## Sheet: Suppl. Table 3
Supplementary Table 3: Summary of read numbers per sample before trimming (raw reads), after using Trimmomatic (trimmed reads), with percentage of mapping rate per sample after using HiSat2 and after using FeatureCouints (genes count)
Sample ID	Raw reads	Trimmed reads	Mapping rate (%)	Genes count
28IC12	27446800	25878803	0.9362	43114242
28IC13	28608757	26874576	0.9304	43883983
28IC14	28067227	26254615	0.9391	43789735
28IC15	29394333	27455501	0.9342	44996211
28IC18	28608147	26715700	0.932	42000848
28IC22	27520312	25766767	0.9345	41570774
28IC31	30439617	28609924	0.9329	46367398
28IC33	29588430	27672788	0.9353	45479669
28IC35	31488295	29468369	0.9338	47898562
28ICAC16	29797581	27966904	0.9317	45170210
28ICAC20	28862160	26994081	0.9326	43716519
28ICAC23	33828602	31764873	0.9349	52222917
28ICAC27	27497070	25779226	0.9348	41851746
28ICAC28	27198808	25540651	0.9355	41869507
28ICAC30	27138827	25359005	0.937	41006808
28ICAC31	33370414	31320553	0.9348	51616326
28ICAC32	32423240	30008700	0.9263	47297020
28ICAC34	30759644	28562124	0.9308	44831262
28IN13	30860134	28614695	0.9308	44129817
28IN14	28781684	26908830	0.936	43798686
28IN17	33498556	31220443	0.9312	50292983
28IN19	30859245	28840161	0.9354	46486453
28IN22	26306032	24710537	0.9369	40490654
28IN24	32657344	30690860	0.9378	50788913
28IN25	34100346	31822210	0.9305	51049606
28IN26-2	31430102	29433684	0.9347	47233200
28IN27	28482566	26801468	0.935	43390373
28LC15	31085105	28700349	0.9276	41017321
28LC16	30284134	27945874	0.9317	42855856
28LC17	25327088	23358388	0.9248	34689027
28LC19	31831434	29798406	0.9342	48711407
28LC20	32425460	30425165	0.9352	49628060
28LC25	30809779	28974500	0.9346	46480755
28LC28	35128597	32913453	0.9357	52752497
28LC3	29779319	27472724	0.9321	41629309
28LC4	29404272	27509194	0.9354	43241938
28LT12	29987490	27648422	0.9281	41012412
28LT15	30252411	28194001	0.9313	43865630
28LT18	28950385	27023441	0.9345	42949738
28LT20	30586344	28452363	0.9336	43885069
28LT25	31998841	29705934	0.9238	44304066
28LT26	33856594	31666617	0.931	51200579
28LT27	31222588	29167339	0.9335	46627283
28LT7	31636404	29513045	0.9335	46793111
28LT9	31736543	29097982	0.9264	42252573
30IC12	29077661	27119335	0.938	43523045
30IC13	34223001	31855281	0.9327	51572789
30IC14	33718409	31601217	0.9351	51320127
30IC18	33708931	31386731	0.9364	51247216
30IC20	33187716	31001438	0.9338	50157492
30IC22	33071659	30902016	0.9323	48165730
30IC27	30891234	28857090	0.9349	46287593
30IC28	32913786	30483133	0.9358	49394327
30IC7	29820382	27931651	0.9374	45575862
30ICAC12	34971242	32752052	0.9309	52470070
30ICAC14	35927685	33304646	0.9322	52625890
30ICAC17	29719971	27808977	0.9288	44453515
30ICAC19	28831047	27098150	0.9271	42786072
30ICAC21	34504288	32188571	0.9317	51662622
30ICAC23	32416879	30140746	0.9339	48444990
30ICAC24	33132300	31172766	0.9294	49881718
30ICAC6	35781895	33379520	0.9353	52680329
30ICAC7	29767494	27810028	0.9329	44940230
30IN11	35263977	32926120	0.9241	51690829
30IN15	33064899	30603876	0.9208	46048828
30IN17	31448440	28728365	0.9225	43426421
30IN18	31743810	29725492	0.9306	47295433
30IN20	30843685	28843311	0.9313	45863961
30IN23	33604434	31569235	0.932	51479484
30IN27	33531447	31402046	0.9315	49521620
30IN5	34393105	32180600	0.9317	51349140
30IN9	37011417	34753931	0.9318	56369291
30LC1	32882231	30697327	0.9296	48845630
30LC13	29952200	28064220	0.9284	44407093
30LC18	31545861	29293568	0.9246	44712404
30LC22	30219055	27926531	0.9237	41082964
30LC27	31173842	29185015	0.924	46104102
30LC30	39078564	36514051	0.9312	57486895
30LC31	34874955	32611603	0.9351	51780873
30LC5	35252339	32990214	0.9272	51733605
30LC7	32000779	29933525	0.9333	48352519
30LT12	33198531	30566906	0.9288	46113166
30LT13	31354791	28917531	0.9234	41775320
30LT18	35407724	32534517	0.9211	47807035
30LT2	32892512	30757835	0.9325	48586534
30LT26	40977884	38276077	0.9302	61086622
30LT27	48246174	45059845	0.9299	72543727
30LT30	36474430	34120355	0.9332	54204835
30LT6	35429480	32953509	0.9299	51568636
30LT7	39215537	36587813	0.9283	58779258
AVERAGE	32022942	29879111	0.9317	47416077
SD	3345742	3122986	0.004	5248894
TOTAL	2882064744	2689120011		4267446895

## Sheet: Suppl. Table 4
Supplementary Table 4: Functional annotation file associated to Lawson and used for functional enrichment analysis
Gene name	GO term
LL0000000001	NA
LL0000000002	GO:0030414
LL0000000002	GO:0005615
LL0000000002	GO:0004867
LL0000000002	GO:0004866
LL0000000002	GO:0001889
LL0000000002	GO:0010951
LL0000000002	GO:0005576
LL0000000002	GO:0010466
LL0000000003	GO:0006913
LL0000000003	GO:0005515
LL0000000003	GO:0003674
LL0000000003	GO:0005643
LL0000000004	GO:0030729
LL0000000004	GO:0006629
LL0000000005	NA
LL0000000006	GO:0016020
LL0000000006	GO:0016021
LL0000000006	GO:0052689
LL0000000006	GO:0016787
LL0000000007	GO:1901605
LL0000000007	GO:0030170
LL0000000007	GO:0003824
LL0000000007	GO:0008483
LL0000000007	GO:0009058
LL0000000007	GO:0016212
LL0000000007	GO:0097052
LL0000000008	GO:0005525
LL0000000008	GO:0003924
LL0000000009	GO:0005524
LL0000000009	GO:0005737
LL0000000009	GO:0004672
LL0000000009	GO:0004674
LL0000000009	GO:0006468
LL0000000009	GO:0045747
LL0000000009	GO:2000369
LL0000000009	GO:0035612
LL0000000010	GO:0005524
LL0000000010	GO:0005737
LL0000000010	GO:0004672
LL0000000010	GO:0006468
LL0000000010	GO:0004674
LL0000000010	GO:0045747
LL0000000010	GO:2000369
LL0000000010	GO:0035612
LL0000000011	NA
LL0000000012	GO:0005515
LL0000000012	GO:0005829
LL0000000013	GO:0016407
LL0000000013	GO:0005737
LL0000000013	GO:0016740
LL0000000013	GO:0007623
LL0000000013	GO:0009416
LL0000000013	GO:0004059
LL0000000014	NA
LL0000000015	NA
LL0000000016	GO:0008270
LL0000000016	GO:0002161
LL0000000016	GO:0006399
LL0000000016	GO:0043039
LL0000000016	GO:0000049
LL0000000016	GO:0006400
LL0000000016	GO:0006412
LL0000000016	GO:0003676
LL0000000016	GO:0000166
LL0000000016	GO:0005524
LL0000000016	GO:0004812
LL0000000016	GO:0003723
LL0000000016	GO:0106074
LL0000000016	GO:0046872
LL0000000016	GO:0005737
LL0000000016	GO:0004813
LL0000000016	GO:0006419
LL0000000016	GO:0005739
LL0000000016	GO:0016597
LL0000000016	GO:0016874
LL0000000016	GO:0140101
LL0000000017	NA
LL0000000018	NA
LL0000000019	GO:0005515
LL0000000019	GO:0006629
LL0000000020	GO:0000287
LL0000000020	GO:0008897
LL0000000021	GO:0047131
LL0000000021	GO:0047130
LL0000000021	GO:0005737
LL0000000021	GO:0016491
LL0000000021	GO:0003824
LL0000000021	GO:0008152
LL0000000021	GO:0019878
LL0000000021	GO:0004753
LL0000000021	GO:0033512
LL0000000022	GO:0005634
LL0000000022	GO:0005730
LL0000000022	GO:0006357
LL0000000023	GO:0005524
LL0000000023	GO:0004672
LL0000000023	GO:0006468
LL0000000024	GO:0005524
LL0000000024	GO:0004713
LL0000000024	GO:0004672
LL0000000024	GO:0006468
LL0000000025	GO:0030170
LL0000000025	GO:0003867
LL0000000025	GO:0003824
LL0000000025	GO:0034386
LL0000000025	GO:0008483
LL0000000025	GO:0005739
LL0000000025	GO:0009450
LL0000000025	GO:0047298
LL0000000025	GO:0042135
LL0000000025	GO:0016740
LL0000000025	GO:0009448
LL0000000026	NA
LL0000000027	GO:0042626
LL0000000027	GO:0055085
LL0000000027	GO:0090556
LL0000000027	GO:0090554
LL0000000027	GO:0002040
LL0000000027	GO:0110165
LL0000000027	GO:0000166
LL0000000027	GO:0005524
LL0000000027	GO:0006869
LL0000000027	GO:0140359
LL0000000027	GO:0005319
LL0000000027	GO:0043231
LL0000000027	GO:0016020
LL0000000027	GO:0016021
LL0000000027	GO:0010874
LL0000000027	GO:0033700
LL0000000028	GO:0042626
LL0000000028	GO:0055085
LL0000000028	GO:0090556
LL0000000028	GO:0090554
LL0000000028	GO:0110165
LL0000000028	GO:0000166
LL0000000028	GO:0005524
LL0000000028	GO:0006869
LL0000000028	GO:0140359
LL0000000028	GO:0005319
LL0000000028	GO:0043231
LL0000000028	GO:0016020
LL0000000028	GO:0016021
LL0000000028	GO:0033700
LL0000000029	GO:0005524
LL0000000029	GO:0055085
LL0000000029	GO:0140359
LL0000000029	GO:0016020
LL0000000029	GO:0016021
LL0000000030	GO:0000166
LL0000000030	GO:0005524
LL0000000030	GO:0006869
LL0000000030	GO:0042626
LL0000000030	GO:0055085
LL0000000030	GO:0140359
LL0000000030	GO:0005319
LL0000000030	GO:0043231
LL0000000030	GO:0016020
LL0000000030	GO:0016021
LL0000000030	GO:0110165
LL0000000031	NA
LL0000000032	GO:0042626
LL0000000032	GO:0055085
LL0000000032	GO:0110165
LL0000000032	GO:0000166
LL0000000032	GO:0005524
LL0000000032	GO:0006869
LL0000000032	GO:0005548
LL0000000032	GO:0140326
LL0000000032	GO:0140359
LL0000000032	GO:0005319
LL0000000032	GO:0043231
LL0000000032	GO:0016020
LL0000000032	GO:0016021
LL0000000032	GO:0034204
LL0000000032	GO:0015914
LL0000000033	NA
LL0000000034	GO:0000166
LL0000000034	GO:0005524
LL0000000034	GO:0055085
LL0000000034	GO:0030218
LL0000000034	GO:0140359
LL0000000034	GO:0016020
LL0000000034	GO:0016021
LL0000000035	NA
LL0000000036	NA
LL0000000037	GO:0071806
LL0000000037	GO:0042626
LL0000000037	GO:0055085
LL0000000037	GO:0015562
LL0000000037	GO:0015462
LL0000000037	GO:1901998
LL0000000037	GO:0009636
LL0000000037	GO:0000166
LL0000000037	GO:0005524
LL0000000037	GO:0140359
LL0000000037	GO:0016020
LL0000000037	GO:0016021
LL0000000037	GO:0019534
LL0000000038	NA
LL0000000039	GO:0033162
LL0000000039	GO:0000139
LL0000000039	GO:0005794
LL0000000039	GO:0005576
LL0000000039	GO:0005774
LL0000000039	GO:0000166
LL0000000039	GO:0005524
LL0000000039	GO:0140359
LL0000000039	GO:0097325
LL0000000039	GO:0032585
LL0000000039	GO:0015886
LL0000000039	GO:0042626
LL0000000039	GO:0055085
LL0000000039	GO:0035351
LL0000000039	GO:0005741
LL0000000039	GO:0005765
LL0000000039	GO:0005764
LL0000000039	GO:0020037
LL0000000039	GO:0031901
LL0000000039	GO:0031902
LL0000000039	GO:0016020
LL0000000039	GO:0005739
LL0000000039	GO:0016021
LL0000000039	GO:0010008
LL0000000039	GO:0061072
LL0000000039	GO:0015439
LL0000000040	GO:0005524
LL0000000040	GO:0055085
LL0000000040	GO:0140359
LL0000000040	GO:0016021
LL0000000041	NA
LL0000000042	NA
LL0000000043	NA
LL0000000044	NA
LL0000000045	GO:0000166
LL0000000045	GO:0005524
LL0000000045	GO:0055085
LL0000000045	GO:0140359
LL0000000045	GO:0016020
LL0000000045	GO:0016021
LL0000000046	NA
LL0000000047	NA
LL0000000048	GO:0042626
LL0000000048	GO:0055085
LL0000000048	GO:0022857
LL0000000048	GO:0008514
LL0000000048	GO:0005886
LL0000000048	GO:0000166
LL0000000048	GO:0005887
LL0000000048	GO:0005524
LL0000000048	GO:0140359
LL0000000048	GO:0016020
LL0000000048	GO:0016021
LL0000000048	GO:0016324
LL0000000048	GO:0015711
LL0000000049	GO:0005524
LL0000000049	GO:0042626
LL0000000049	GO:0055085
LL0000000049	GO:0022857
LL0000000049	GO:0140359
LL0000000049	GO:0016020
LL0000000049	GO:0016021
LL0000000050	GO:1902476
LL0000000050	GO:1902017
LL0000000050	GO:0005254
LL0000000050	GO:0006821
LL0000000050	GO:0000166
LL0000000050	GO:0005789
LL0000000050	GO:0034707
LL0000000050	GO:0005524
LL0000000050	GO:0006811
LL0000000050	GO:0005768
LL0000000050	GO:0140359
LL0000000050	GO:0098754
LL0000000050	GO:0016853
LL0000000050	GO:0042626
LL0000000050	GO:0055085
LL0000000050	GO:0005260
LL0000000050	GO:0015562
LL0000000050	GO:0005783
LL0000000050	GO:0005886
LL0000000050	GO:0031901
LL0000000050	GO:0016020
LL0000000050	GO:0016021
LL0000000050	GO:0010008
LL0000000050	GO:0055038
LL0000000050	GO:0016324
LL0000000051	NA
LL0000000052	NA
LL0000000053	NA
LL0000000054	GO:0005524
LL0000000054	GO:0055085
LL0000000054	GO:0140359
LL0000000054	GO:0022857
LL0000000054	GO:0016021
LL0000000055	NA
LL0000000056	NA
LL0000000057	NA
LL0000000058	NA
LL0000000059	GO:0042626
LL0000000059	GO:0055085
LL0000000059	GO:0007031
LL0000000059	GO:0042760
LL0000000059	GO:0000038
LL0000000059	GO:0005324
LL0000000059	GO:0005778
LL0000000059	GO:0005524
LL0000000059	GO:0005777
LL0000000059	GO:0006635
LL0000000059	GO:0140359
LL0000000059	GO:0016020
LL0000000059	GO:0016021
LL0000000059	GO:0015910
LL0000000060	GO:0005778
LL0000000060	GO:0005524
LL0000000060	GO:0005777
LL0000000060	GO:0006635
LL0000000060	GO:0042626
LL0000000060	GO:0007031
LL0000000060	GO:0042760
LL0000000060	GO:0000038
LL0000000060	GO:0015910
LL0000000060	GO:0005324
LL0000000061	GO:0042626
LL0000000061	GO:0055085
LL0000000061	GO:0007031
LL0000000061	GO:0042760
LL0000000061	GO:0005324
LL0000000061	GO:0000166
LL0000000061	GO:0005778
LL0000000061	GO:0005777
LL0000000061	GO:0005524
LL0000000061	GO:0006635
LL0000000061	GO:0140359
LL0000000061	GO:0016020
LL0000000061	GO:0016021
LL0000000061	GO:0015910
LL0000000062	GO:0042626
LL0000000062	GO:0055085
LL0000000062	GO:0007031
LL0000000062	GO:0042760
LL0000000062	GO:0005324
LL0000000062	GO:0000166
LL0000000062	GO:0005778
LL0000000062	GO:0005524
LL0000000062	GO:0005777
LL0000000062	GO:0006635
LL0000000062	GO:0140359
LL0000000062	GO:0016020
LL0000000062	GO:0016021
LL0000000062	GO:0015910
LL0000000063	NA
LL0000000064	GO:0000166
LL0000000064	GO:0005524
LL0000000064	GO:0006415
LL0000000064	GO:0000054
LL0000000064	GO:0005506
LL0000000064	GO:0043024
LL0000000064	GO:0006413
LL0000000065	NA
LL0000000066	NA
LL0000000067	GO:0005524
LL0000000068	GO:0005524
LL0000000069	GO:0034041
LL0000000069	GO:0042626
LL0000000069	GO:0055085
LL0000000069	GO:0002040
LL0000000069	GO:0120009
LL0000000069	GO:0042632
LL0000000069	GO:0005886
LL0000000069	GO:0000166
LL0000000069	GO:0005524
LL0000000069	GO:0140359
LL0000000069	GO:0016020
LL0000000069	GO:0016021
LL0000000069	GO:0032367
LL0000000069	GO:0010874
LL0000000069	GO:0033344
LL0000000069	GO:0120020
LL0000000070	NA
LL0000000071	GO:0000166
LL0000000071	GO:0005524
LL0000000071	GO:0042626
LL0000000071	GO:0055085
LL0000000071	GO:0140359
LL0000000071	GO:0016020
LL0000000071	GO:0016021
LL0000000071	GO:0005886
LL0000000072	NA
LL0000000073	NA
LL0000000074	NA
LL0000000075	NA
LL0000000076	NA
LL0000000077	NA
LL0000000078	NA
LL0000000079	NA
LL0000000080	NA
LL0000000081	NA
LL0000000082	GO:0005789
LL0000000082	GO:0004622
LL0000000082	GO:0047372
LL0000000082	GO:0016020
LL0000000083	NA
LL0000000084	NA
LL0000000085	NA
LL0000000086	NA
LL0000000087	NA
LL0000000088	NA
LL0000000089	GO:0008474
LL0000000089	GO:0002084
LL0000000089	GO:0010008
LL0000000089	GO:0005886
LL0000000089	GO:0099175
LL0000000090	GO:0008474
LL0000000090	GO:0002084
LL0000000090	GO:0010008
LL0000000090	GO:0005886
LL0000000090	GO:0099175
LL0000000091	NA
LL0000000092	NA
LL0000000093	NA
LL0000000094	NA
LL0000000095	GO:0004623
LL0000000095	GO:0047372
LL0000000095	GO:0046470
LL0000000095	GO:0051792
LL0000000095	GO:0051793
LL0000000095	GO:0008126
LL0000000095	GO:0044255
LL0000000095	GO:0008970
LL0000000095	GO:0005575
LL0000000095	GO:0034338
LL0000000096	NA
LL0000000097	NA
LL0000000098	NA
LL0000000099	NA
LL0000000100	GO:0003824
LL0000000101	GO:0005515
LL0000000101	GO:0008154
LL0000000101	GO:0030296
LL0000000102	GO:0005515
LL0000000103	GO:0005856
LL0000000103	GO:0005515
LL0000000103	GO:0070161
LL0000000103	GO:0008154
LL0000000103	GO:0030175
LL0000000103	GO:0017124
LL0000000103	GO:0110165
LL0000000103	GO:0042995
LL0000000103	GO:0030027
LL0000000104	GO:0005856
LL0000000104	GO:0005515
LL0000000104	GO:0070161
LL0000000104	GO:0008154
LL0000000104	GO:0030175
LL0000000104	GO:0017124
LL0000000104	GO:0110165
LL0000000104	GO:0042995
LL0000000104	GO:0030027
LL0000000105	GO:0008150
LL0000000105	GO:0005856
LL0000000105	GO:0005515
LL0000000105	GO:0070161
LL0000000105	GO:0030175
LL0000000105	GO:0017124
LL0000000105	GO:0110165
LL0000000105	GO:0042995
LL0000000105	GO:0030027
LL0000000106	GO:0017124
LL0000000106	GO:0110165
LL0000000106	GO:0030027
LL0000000107	GO:0005515
LL0000000107	GO:0062023
LL0000000107	GO:0030198
LL0000000107	GO:0010811
LL0000000108	NA
LL0000000109	GO:0018108
LL0000000109	GO:0007154
LL0000000109	GO:0004672
LL0000000109	GO:0042981
LL0000000109	GO:0006468
LL0000000109	GO:0000166
LL0000000109	GO:0005524
LL0000000109	GO:0004713
LL0000000109	GO:0005515
LL0000000109	GO:0004715
LL0000000109	GO:0023052
LL0000000109	GO:0016310
LL0000000109	GO:0016740
LL0000000109	GO:0016301
LL0000000110	GO:0005524
LL0000000110	GO:0004713
LL0000000110	GO:0005515
LL0000000110	GO:0004715
LL0000000110	GO:0004672
LL0000000110	GO:0006468
LL0000000111	GO:0007010
LL0000000111	GO:0003779
LL0000000112	NA
LL0000000113	NA
LL0000000114	GO:0007010
LL0000000114	GO:0060271
LL0000000114	GO:0006351
LL0000000114	GO:0048513
LL0000000114	GO:0110165
LL0000000114	GO:0051015
LL0000000114	GO:0003779
LL0000000114	GO:0005737
LL0000000114	GO:0046872
LL0000000114	GO:0001725
LL0000000114	GO:0015629
LL0000000114	GO:0030032
LL0000000114	GO:0030036
LL0000000115	GO:0005975
LL0000000115	GO:0016758
LL0000000115	GO:0016020
LL0000000115	GO:0031982
LL0000000115	GO:0005794
LL0000000115	GO:0030259
LL0000000116	GO:0007165
LL0000000116	GO:0005096
LL0000000116	GO:0043547
LL0000000117	GO:0007507
LL0000000117	GO:0035025
LL0000000117	GO:0003779
LL0000000117	GO:0008015
LL0000000117	GO:0045944
LL0000000117	GO:0051091
LL0000000117	GO:0030017
LL0000000118	GO:0035025
LL0000000118	GO:0003779
LL0000000118	GO:0045944
LL0000000118	GO:0051091
LL0000000118	GO:0035775
LL0000000118	GO:0030017
LL0000000119	NA
LL0000000120	NA
LL0000000121	NA
LL0000000122	GO:0003676
LL0000000122	GO:0005634
LL0000000122	GO:0000472
LL0000000122	GO:0003723
LL0000000122	GO:0000480
LL0000000122	GO:0034462
LL0000000122	GO:0000447
LL0000000122	GO:0005730
LL0000000123	GO:0005515
LL0000000123	GO:0000151
LL0000000123	GO:0005737
LL0000000124	GO:0005515
LL0000000124	GO:0046982
LL0000000125	GO:0005515
LL0000000125	GO:0046982
LL0000000126	NA
LL0000000127	GO:0016746
LL0000000127	GO:0016747
LL0000000128	NA
LL0000000129	GO:2001295
LL0000000129	GO:0008152
LL0000000129	GO:0006633
LL0000000129	GO:0044238
LL0000000129	GO:0006631
LL0000000129	GO:0000166
LL0000000129	GO:0044281
LL0000000129	GO:0005524
LL0000000129	GO:0046872
LL0000000129	GO:0003824
LL0000000129	GO:0003989
LL0000000129	GO:0006629
LL0000000129	GO:0005739
LL0000000129	GO:0016874
LL0000000130	NA
LL0000000131	NA
LL0000000132	NA
LL0000000133	GO:0042758
LL0000000133	GO:0016627
LL0000000133	GO:0004466
LL0000000133	GO:0003995
LL0000000133	GO:0033539
LL0000000133	GO:0005737
LL0000000133	GO:0016491
LL0000000133	GO:0050660
LL0000000133	GO:0005759
LL0000000133	GO:0019254
LL0000000133	GO:0005739
LL0000000133	GO:0016401
LL0000000134	GO:0003995
LL0000000134	GO:0006635
LL0000000134	GO:0016627
LL0000000134	GO:0070991
LL0000000134	GO:0050660
LL0000000134	GO:0005739
LL0000000135	NA
LL0000000136	NA
LL0000000137	GO:0003995
LL0000000137	GO:0060322
LL0000000137	GO:0016627
LL0000000137	GO:0016491
LL0000000137	GO:0050660
LL0000000137	GO:0000062
LL0000000137	GO:0005739
LL0000000137	GO:0017099
LL0000000138	GO:0005509
LL0000000138	GO:0007155
LL0000000138	GO:0005540
LL0000000139	GO:0007417
LL0000000139	GO:0001501
LL0000000139	GO:0031101
LL0000000139	GO:0048856
LL0000000139	GO:0007155
LL0000000139	GO:0031012
LL0000000139	GO:0005540
LL0000000139	GO:0005576
LL0000000139	GO:0110165
LL0000000140	GO:0005768
LL0000000140	GO:0005515
LL0000000140	GO:0046872
LL0000000140	GO:0005096
LL0000000140	GO:0050790
LL0000000140	GO:0010008
LL0000000141	GO:0005768
LL0000000141	GO:0005515
LL0000000141	GO:0046872
LL0000000141	GO:0005096
LL0000000141	GO:0050790
LL0000000141	GO:0010008
LL0000000142	GO:0005515
LL0000000142	GO:0005768
LL0000000142	GO:0046872
LL0000000142	GO:0005096
LL0000000142	GO:0050790
LL0000000142	GO:0010008
LL0000000143	GO:0005515
LL0000000143	GO:0005096
LL0000000144	GO:0016746
LL0000000144	GO:0016747
LL0000000145	NA
LL0000000146	GO:0000062
LL0000000146	GO:0000139
LL0000000147	GO:0008150
LL0000000147	GO:0005737
LL0000000147	GO:0000062
LL0000000147	GO:0005575
LL0000000147	GO:0006631
LL0000000148	GO:0000062
LL0000000148	GO:0030242
LL0000000149	NA
LL0000000150	GO:0005515
LL0000000150	GO:0000062
LL0000000151	GO:0008150
LL0000000151	GO:0000062
LL0000000151	GO:0005575
LL0000000151	GO:0006631
LL0000000152	NA
LL0000000153	GO:0000781
LL0000000153	GO:0051973
LL0000000153	GO:0042162
LL0000000153	GO:0070187
LL0000000153	GO:0007004
LL0000000153	GO:0000723
LL0000000153	GO:0016233
LL0000000153	GO:0005697
LL0000000153	GO:0000783
LL0000000154	GO:0004180
LL0000000154	GO:0046872
LL0000000154	GO:0008241
LL0000000154	GO:0006508
LL0000000154	GO:0016020
LL0000000154	GO:0016021
LL0000000154	GO:0008233
LL0000000154	GO:0005886
LL0000000154	GO:0008237
LL0000000154	GO:0016787
LL0000000155	GO:0004180
LL0000000155	GO:0008241
LL0000000155	GO:0008233
LL0000000155	GO:0005576
LL0000000155	GO:0110165
LL0000000155	GO:0042995
LL0000000155	GO:0005886
LL0000000155	GO:0008237
LL0000000155	GO:0005615
LL0000000155	GO:0005737
LL0000000155	GO:0046872
LL0000000155	GO:0006508
LL0000000155	GO:0016020
LL0000000155	GO:0016021
LL0000000155	GO:0005929
LL0000000155	GO:0016324
LL0000000155	GO:0016787
LL0000000156	GO:0016811
LL0000000156	GO:0016021
LL0000000156	GO:0006672
LL0000000157	NA
LL0000000158	GO:0016811
LL0000000158	GO:0016021
LL0000000158	GO:0006672
LL0000000159	GO:0004104
LL0000000160	GO:0003676
LL0000000160	GO:0061574
LL0000000160	GO:0008380
LL0000000161	GO:0003676
LL0000000161	GO:0061574
LL0000000161	GO:0008380
LL0000000162	NA
LL0000000163	NA
LL0000000164	GO:0019957
LL0000000164	GO:0015026
LL0000000164	GO:0019956
LL0000000164	GO:0007186
LL0000000164	GO:0007165
LL0000000164	GO:0009897
LL0000000164	GO:0048920
LL0000000164	GO:0001570
LL0000000164	GO:0008354
LL0000000164	GO:0007204
LL0000000164	GO:0060326
LL0000000164	GO:0021730
LL0000000164	GO:0004930
LL0000000164	GO:0006935
LL0000000164	GO:0001764
LL0000000164	GO:0006955
LL0000000164	GO:0001525
LL0000000164	GO:0070098
LL0000000164	GO:0016020
LL0000000164	GO:0016493
LL0000000164	GO:0016021
LL0000000164	GO:0019722
LL0000000165	NA
LL0000000166	NA
LL0000000167	GO:0006085
LL0000000167	GO:0006101
LL0000000167	GO:0046912
LL0000000167	GO:0006633
LL0000000167	GO:0000166
LL0000000167	GO:0005524
LL0000000167	GO:0003878
LL0000000167	GO:0005737
LL0000000167	GO:0003824
LL0000000167	GO:0046872
LL0000000167	GO:0006629
LL0000000167	GO:0005739
LL0000000167	GO:0005829
LL0000000167	GO:0016740
LL0000000168	GO:0006085
LL0000000168	GO:0006101
LL0000000168	GO:0046912
LL0000000168	GO:0006633
LL0000000168	GO:0000166
LL0000000168	GO:0005524
LL0000000168	GO:0003878
LL0000000168	GO:0005737
LL0000000168	GO:0003824
LL0000000168	GO:0046872
LL0000000168	GO:0006629
LL0000000168	GO:0005739
LL0000000168	GO:0005829
LL0000000168	GO:0016740
LL0000000169	GO:0019748
LL0000000169	GO:0005737
LL0000000169	GO:0016829
LL0000000169	GO:0005829
LL0000000169	GO:1904985
LL0000000169	GO:0001760
LL0000000169	GO:0016787
LL0000000169	GO:0016831
LL0000000170	GO:0006879
LL0000000170	GO:0010040
LL0000000170	GO:0051539
LL0000000170	GO:0003994
LL0000000171	GO:0006099
LL0000000171	GO:0051539
LL0000000171	GO:0003994
LL0000000172	GO:0016829
LL0000000173	GO:0006637
LL0000000173	GO:0036042
LL0000000173	GO:0016790
LL0000000173	GO:0005829
LL0000000173	GO:0008289
LL0000000173	GO:0047617
LL0000000173	GO:0006631
LL0000000173	GO:0052689
LL0000000173	GO:0016787
LL0000000174	NA
LL0000000175	NA
LL0000000176	GO:0047617
LL0000000177	NA
LL0000000178	NA
LL0000000179	NA
LL0000000180	GO:0006637
LL0000000180	GO:0005737
LL0000000180	GO:0016790
LL0000000180	GO:0047617
LL0000000180	GO:0006631
LL0000000181	GO:0006637
LL0000000181	GO:0005737
LL0000000181	GO:0016790
LL0000000181	GO:0047617
LL0000000181	GO:0006631
LL0000000182	NA
LL0000000183	GO:0006637
LL0000000183	GO:0016790
LL0000000184	GO:0006637
LL0000000184	GO:0016790
LL0000000185	GO:0006637
LL0000000185	GO:0005737
LL0000000185	GO:0016790
LL0000000185	GO:0047617
LL0000000185	GO:0006631
LL0000000186	GO:0006637
LL0000000186	GO:0016290
LL0000000186	GO:0036042
LL0000000186	GO:0016790
LL0000000186	GO:0005829
LL0000000186	GO:0047617
LL0000000186	GO:1900535
LL0000000186	GO:0006631
LL0000000186	GO:0052689
LL0000000186	GO:0016787
LL0000000186	GO:0005654
LL0000000187	GO:0006637
LL0000000187	GO:0009062
LL0000000187	GO:0005782
LL0000000187	GO:0047617
LL0000000187	GO:0016787
LL0000000188	GO:0006637
LL0000000188	GO:0005739
LL0000000188	GO:0047617
LL0000000188	GO:0052689
LL0000000189	NA
LL0000000190	GO:0071949
LL0000000190	GO:0016627
LL0000000190	GO:0033540
LL0000000190	GO:0055088
LL0000000190	GO:0000038
LL0000000190	GO:0006631
LL0000000190	GO:0005777
LL0000000190	GO:0006635
LL0000000190	GO:0003997
LL0000000190	GO:0005504
LL0000000190	GO:0016491
LL0000000190	GO:0050660
LL0000000190	GO:0006629
LL0000000190	GO:0016401
LL0000000191	NA
LL0000000192	GO:0071949
LL0000000192	GO:0005777
LL0000000192	GO:0006635
LL0000000192	GO:0003997
LL0000000192	GO:0005504
LL0000000192	GO:0016627
LL0000000192	GO:0033540
LL0000000192	GO:0016491
LL0000000192	GO:0050660
LL0000000192	GO:0055088
LL0000000192	GO:0006631
LL0000000193	GO:0048793
LL0000000193	GO:0004721
LL0000000193	GO:0004726
LL0000000193	GO:0005737
LL0000000193	GO:0004725
LL0000000193	GO:0006470
LL0000000193	GO:0016791
LL0000000193	GO:0003993
LL0000000193	GO:0016787
LL0000000194	NA
LL0000000195	GO:0008199
LL0000000195	GO:0008198
LL0000000195	GO:0045453
LL0000000195	GO:0046872
LL0000000195	GO:0016020
LL0000000195	GO:0016021
LL0000000195	GO:0003993
LL0000000195	GO:0016787
LL0000000196	NA
LL0000000197	GO:0052642
LL0000000197	GO:0005739
LL0000000197	GO:0016791
LL0000000197	GO:0016311
LL0000000197	GO:2001311
LL0000000198	NA
LL0000000199	GO:0016405
LL0000000199	GO:0042759
LL0000000199	GO:0005737
LL0000000199	GO:0006629
LL0000000199	GO:0004467
LL0000000200	NA
LL0000000201	NA
LL0000000202	GO:0031957
LL0000000202	GO:0016405
LL0000000202	GO:0006629
LL0000000202	GO:0005739
LL0000000202	GO:0006633
LL0000000203	GO:0008610
LL0000000203	GO:0005783
LL0000000203	GO:0047676
LL0000000203	GO:0000038
LL0000000203	GO:0006631
LL0000000203	GO:0004467
LL0000000203	GO:0000166
LL0000000203	GO:0005524
LL0000000203	GO:0001676
LL0000000203	GO:0016020
LL0000000203	GO:0006629
LL0000000203	GO:0016021
LL0000000203	GO:0035338
LL0000000203	GO:0016874
LL0000000204	GO:0008610
LL0000000204	GO:0005783
LL0000000204	GO:0047676
LL0000000204	GO:0000038
LL0000000204	GO:0006631
LL0000000204	GO:0004467
LL0000000204	GO:0000166
LL0000000204	GO:0005524
LL0000000204	GO:0001676
LL0000000204	GO:0016020
LL0000000204	GO:0006629
LL0000000204	GO:0035338
LL0000000204	GO:0016874
LL0000000205	GO:0008610
LL0000000205	GO:0005783
LL0000000205	GO:0047676
LL0000000205	GO:0000038
LL0000000205	GO:0006631
LL0000000205	GO:0004467
LL0000000205	GO:0000166
LL0000000205	GO:0005524
LL0000000205	GO:0001676
LL0000000205	GO:0016020
LL0000000205	GO:0006629
LL0000000205	GO:0035338
LL0000000205	GO:0016874
LL0000000206	NA
LL0000000207	GO:0005811
LL0000000207	GO:0001676
LL0000000207	GO:0030182
LL0000000207	GO:0016020
LL0000000207	GO:0006629
LL0000000207	GO:0016021
LL0000000207	GO:0005783
LL0000000207	GO:0005886
LL0000000207	GO:0035336
LL0000000207	GO:0004467
LL0000000208	GO:0030182
LL0000000208	GO:0005783
LL0000000208	GO:0047676
LL0000000208	GO:1900744
LL0000000208	GO:0005886
LL0000000208	GO:0004467
LL0000000208	GO:0009953
LL0000000208	GO:0005811
LL0000000208	GO:0030513
LL0000000208	GO:0051896
LL0000000208	GO:0001676
LL0000000208	GO:0016020
LL0000000208	GO:0006629
LL0000000208	GO:0016021
LL0000000208	GO:0035336
LL0000000209	GO:0008380
LL0000000209	GO:0005681
LL0000000209	GO:0006397
LL0000000209	GO:0000398
LL0000000210	NA
LL0000000211	GO:0006637
LL0000000211	GO:0005759
LL0000000211	GO:0006629
LL0000000211	GO:0006633
LL0000000211	GO:0004321
LL0000000211	GO:0015645
LL0000000212	GO:0016405
LL0000000212	GO:0016878
LL0000000212	GO:0016208
LL0000000212	GO:0006085
LL0000000212	GO:0005575
LL0000000212	GO:0000166
LL0000000212	GO:0005524
LL0000000212	GO:0003987
LL0000000212	GO:0006629
LL0000000212	GO:0005739
LL0000000212	GO:0050218
LL0000000212	GO:0016874
LL0000000212	GO:0019427
LL0000000213	GO:0016405
LL0000000213	GO:0016878
LL0000000213	GO:0003987
LL0000000213	GO:0016208
LL0000000213	GO:0005737
LL0000000213	GO:0006629
LL0000000213	GO:0006085
LL0000000213	GO:0050218
LL0000000213	GO:0019427
LL0000000214	NA
LL0000000215	NA
LL0000000216	GO:0048741
LL0000000216	GO:0005869
LL0000000216	GO:0005737
LL0000000216	GO:0010628
LL0000000216	GO:0044297
LL0000000216	GO:0090131
LL0000000216	GO:0030175
LL0000000216	GO:0030027
LL0000000217	NA
LL0000000218	GO:0060047
LL0000000218	GO:0005869
LL0000000218	GO:0005737
LL0000000218	GO:0010628
LL0000000218	GO:0044297
LL0000000218	GO:0090131
LL0000000218	GO:0008015
LL0000000218	GO:0030175
LL0000000218	GO:0030027
LL0000000219	NA
LL0000000220	NA
LL0000000222	GO:0005869
LL0000000223	GO:0003203
LL0000000223	GO:0005869
LL0000000223	GO:0003272
LL0000000223	GO:0036302
LL0000000224	NA
LL0000000225	GO:0043967
LL0000000225	GO:0016514
LL0000000225	GO:0035267
LL0000000225	GO:0007399
LL0000000225	GO:0003682
LL0000000225	GO:0006357
LL0000000226	GO:0055001
LL0000000226	GO:0042995
LL0000000226	GO:0005886
LL0000000226	GO:0051015
LL0000000226	GO:0030018
LL0000000226	GO:0005515
LL0000000226	GO:0003779
LL0000000226	GO:0046872
LL0000000226	GO:0005509
LL0000000226	GO:0001725
LL0000000226	GO:0030054
LL0000000226	GO:0030036
LL0000000226	GO:0030864
LL0000000227	NA
LL0000000228	GO:0005515
LL0000000228	GO:0005509
LL0000000229	GO:0055001
LL0000000229	GO:0005575
LL0000000229	GO:0042995
LL0000000229	GO:0005886
LL0000000229	GO:0051015
LL0000000229	GO:0030018
LL0000000229	GO:0005515
LL0000000229	GO:0003779
LL0000000229	GO:0046872
LL0000000229	GO:0005509
LL0000000229	GO:0030054
LL0000000229	GO:0030036
LL0000000229	GO:0030864
LL0000000230	GO:0055001
LL0000000230	GO:0005575
LL0000000230	GO:0042995
LL0000000230	GO:0005886
LL0000000230	GO:0051015
LL0000000230	GO:0030018
LL0000000230	GO:0005515
LL0000000230	GO:0003779
LL0000000230	GO:0046872
LL0000000230	GO:0005509
LL0000000230	GO:0030054
LL0000000230	GO:0030036
LL0000000230	GO:0030864
LL0000000231	GO:0005515
LL0000000231	GO:0003779
LL0000000231	GO:0046872
LL0000000231	GO:0005509
LL0000000231	GO:0005575
LL0000000232	NA
LL0000000233	GO:0014003
LL0000000233	GO:0005856
LL0000000233	GO:1904115
LL0000000233	GO:0005737
LL0000000233	GO:0005869
LL0000000233	GO:0032289
LL0000000233	GO:0098958
LL0000000233	GO:0007018
LL0000000234	GO:0005524
LL0000000234	GO:0005856
LL0000000234	GO:0034314
LL0000000234	GO:0007015
LL0000000234	GO:0005885
LL0000000235	GO:0000166
LL0000000235	GO:0005524
LL0000000235	GO:0005856
LL0000000235	GO:0003779
LL0000000235	GO:0005737
LL0000000235	GO:0034314
LL0000000235	GO:0007015
LL0000000235	GO:0005885
LL0000000236	GO:0005524
LL0000000236	GO:0034314
LL0000000236	GO:0007015
LL0000000236	GO:0005885
LL0000000237	GO:0051015
LL0000000238	NA
LL0000000239	GO:0005634
LL0000000239	GO:0043229
LL0000000239	GO:0006338
LL0000000239	GO:0031491
LL0000000239	GO:0000812
LL0000000240	NA
LL0000000241	GO:0007493
LL0000000241	GO:0007399
LL0000000241	GO:0004672
LL0000000241	GO:0043235
LL0000000241	GO:0007178
LL0000000241	GO:0004674
LL0000000241	GO:0006468
LL0000000241	GO:0005886
LL0000000241	GO:0004675
LL0000000241	GO:0009953
LL0000000241	GO:0000166
LL0000000241	GO:0032924
LL0000000241	GO:0005524
LL0000000241	GO:0048185
LL0000000241	GO:0071363
LL0000000241	GO:0048179
LL0000000241	GO:0016020
LL0000000241	GO:0016361
LL0000000241	GO:0031101
LL0000000241	GO:0001706
LL0000000241	GO:0001707
LL0000000242	GO:0007399
LL0000000242	GO:0004672
LL0000000242	GO:0043235
LL0000000242	GO:0007178
LL0000000242	GO:0004674
LL0000000242	GO:0006468
LL0000000242	GO:0005886
LL0000000242	GO:0004675
LL0000000242	GO:0000166
LL0000000242	GO:0032924
LL0000000242	GO:0005524
LL0000000242	GO:0048185
LL0000000242	GO:0071363
LL0000000242	GO:0048179
LL0000000242	GO:0016020
LL0000000242	GO:0016361
LL0000000242	GO:0016021
LL0000000243	GO:0007399
LL0000000243	GO:0004672
LL0000000243	GO:0043235
LL0000000243	GO:0007178
LL0000000243	GO:0004674
LL0000000243	GO:0006468
LL0000000243	GO:0005886
LL0000000243	GO:0004675
LL0000000243	GO:0000166
LL0000000243	GO:0032924
LL0000000243	GO:0005524
LL0000000243	GO:0071363
LL0000000243	GO:0048179
LL0000000243	GO:0016020
LL0000000243	GO:0016361
LL0000000244	GO:0035124
LL0000000244	GO:0061371
LL0000000244	GO:0035162
LL0000000244	GO:0009952
LL0000000244	GO:0007179
LL0000000244	GO:0021556
LL0000000244	GO:0007178
LL0000000244	GO:0009953
LL0000000244	GO:0048368
LL0000000244	GO:0001503
LL0000000244	GO:0030509
LL0000000244	GO:0001944
LL0000000244	GO:0001947
LL0000000244	GO:0070724
LL0000000244	GO:0060030
LL0000000244	GO:0003140
LL0000000244	GO:0004672
LL0000000244	GO:0043235
LL0000000244	GO:0007420
LL0000000244	GO:0003143
LL0000000244	GO:0046588
LL0000000244	GO:0004674
LL0000000244	GO:0003342
LL0000000244	GO:0005886
LL0000000244	GO:0003146
LL0000000244	GO:0004675
LL0000000244	GO:0005515
LL0000000244	GO:0071363
LL0000000244	GO:0048332
LL0000000244	GO:0051216
LL0000000244	GO:0035462
LL0000000244	GO:0003230
LL0000000244	GO:0042476
LL0000000244	GO:0006468
LL0000000244	GO:0000166
LL0000000244	GO:0005524
LL0000000244	GO:0007507
LL0000000244	GO:0005887
LL0000000244	GO:0048264
LL0000000244	GO:0001889
LL0000000244	GO:0035050
LL0000000244	GO:0005025
LL0000000244	GO:0007368
LL0000000244	GO:0046332
LL0000000244	GO:0005737
LL0000000244	GO:0005938
LL0000000244	GO:0016020
LL0000000244	GO:0016021
LL0000000244	GO:0030510
LL0000000245	NA
LL0000000246	GO:0005524
LL0000000246	GO:0016020
LL0000000246	GO:0004672
LL0000000246	GO:0007178
LL0000000246	GO:0006468
LL0000000246	GO:0004675
LL0000000247	GO:0004672
LL0000000247	GO:0043235
LL0000000247	GO:0007178
LL0000000247	GO:0006468
LL0000000247	GO:0004674
LL0000000247	GO:0005886
LL0000000247	GO:0004675
LL0000000247	GO:0000166
LL0000000247	GO:0032924
LL0000000247	GO:0005524
LL0000000247	GO:0048185
LL0000000247	GO:0001501
LL0000000247	GO:0001755
LL0000000247	GO:0030902
LL0000000247	GO:0071363
LL0000000247	GO:0048179
LL0000000247	GO:0016020
LL0000000247	GO:0017002
LL0000000247	GO:0051216
LL0000000248	NA
LL0000000249	GO:0007179
LL0000000249	GO:0048514
LL0000000249	GO:0007178
LL0000000249	GO:0006468
LL0000000249	GO:0060840
LL0000000249	GO:0009953
LL0000000249	GO:0000166
LL0000000249	GO:0005524
LL0000000249	GO:0007507
LL0000000249	GO:0048264
LL0000000249	GO:0001568
LL0000000249	GO:0001525
LL0000000249	GO:0030509
LL0000000249	GO:0001944
LL0000000249	GO:0097746
LL0000000249	GO:0016310
LL0000000249	GO:0070724
LL0000000249	GO:0034405
LL0000000249	GO:0048844
LL0000000249	GO:0004672
LL0000000249	GO:0043235
LL0000000249	GO:0004674
LL0000000249	GO:0043534
LL0000000249	GO:0005025
LL0000000249	GO:0005886
LL0000000249	GO:0004675
LL0000000249	GO:0046332
LL0000000249	GO:0071363
LL0000000249	GO:0016020
LL0000000249	GO:0016021
LL0000000249	GO:0016301
LL0000000250	GO:0005737
LL0000000250	GO:0006520
LL0000000250	GO:0004046
LL0000000250	GO:0016787
LL0000000251	GO:0016788
LL0000000251	GO:0016811
LL0000000252	GO:0016788
LL0000000252	GO:0016811
LL0000000252	GO:0046872
LL0000000252	GO:0016787
LL0000000253	GO:0016020
LL0000000253	GO:0016021
LL0000000254	GO:0003998
LL0000000255	GO:0070161
LL0000000255	GO:0016814
LL0000000255	GO:0009168
LL0000000255	GO:0004000
LL0000000255	GO:0005886
LL0000000255	GO:0019239
LL0000000255	GO:0060205
LL0000000256	GO:0005615
LL0000000256	GO:0006154
LL0000000256	GO:0004000
LL0000000256	GO:0019239
LL0000000257	NA
LL0000000258	GO:0003723
LL0000000258	GO:0005737
LL0000000258	GO:0003725
LL0000000258	GO:0003726
LL0000000258	GO:0008251
LL0000000258	GO:0006382
LL0000000258	GO:0006396
LL0000000258	GO:0004000
LL0000000258	GO:0005730
LL0000000259	GO:0003723
LL0000000259	GO:0006396
LL0000000259	GO:0004000
LL0000000260	NA
LL0000000261	GO:0007219
LL0000000261	GO:0006509
LL0000000261	GO:0006508
LL0000000261	GO:0004222
LL0000000261	GO:0008237
LL0000000262	GO:0042987
LL0000000262	GO:0007219
LL0000000262	GO:0006509
LL0000000262	GO:0046872
LL0000000262	GO:0006508
LL0000000262	GO:0016020
LL0000000262	GO:0097060
LL0000000262	GO:0017124
LL0000000262	GO:1902945
LL0000000262	GO:0004222
LL0000000262	GO:0005886
LL0000000262	GO:0008237
LL0000000263	GO:0006508
LL0000000263	GO:0004222
LL0000000263	GO:0008237
LL0000000264	NA
LL0000000265	GO:0006508
LL0000000265	GO:0004222
LL0000000265	GO:0008237
LL0000000266	GO:0006508
LL0000000266	GO:0004222
LL0000000266	GO:0008237
LL0000000267	GO:0007219
LL0000000267	GO:0006509
LL0000000267	GO:0006508
LL0000000267	GO:0016020
LL0000000267	GO:0016021
LL0000000267	GO:0017124
LL0000000267	GO:0004222
LL0000000267	GO:0005886
LL0000000267	GO:0050896
LL0000000267	GO:0008237
LL0000000268	GO:0006508
LL0000000268	GO:0004222
LL0000000268	GO:0008237
LL0000000269	GO:0006508
LL0000000269	GO:0004222
LL0000000269	GO:0008237
LL0000000270	GO:0006509
LL0000000270	GO:0006508
LL0000000270	GO:0016021
LL0000000270	GO:0005794
LL0000000270	GO:0017124
LL0000000270	GO:0004222
LL0000000270	GO:0008237
LL0000000271	NA
LL0000000272	GO:0006508
LL0000000272	GO:0016020
LL0000000272	GO:0016021
LL0000000272	GO:0048856
LL0000000272	GO:0004222
LL0000000272	GO:0099056
LL0000000272	GO:0008237
LL0000000273	NA
LL0000000274	GO:0022407
LL0000000274	GO:0050839
LL0000000274	GO:0048856
LL0000000274	GO:0002020
LL0000000274	GO:0002693
LL0000000274	GO:0004222
LL0000000274	GO:0008237
LL0000000274	GO:0006954
LL0000000274	GO:0051044
LL0000000274	GO:0006508
LL0000000274	GO:0016020
LL0000000274	GO:0016021
LL0000000275	GO:0006508
LL0000000275	GO:0004222
LL0000000275	GO:0008237
LL0000000276	NA
LL0000000277	GO:0008270
LL0000000277	GO:0006508
LL0000000277	GO:0030198
LL0000000277	GO:0031012
LL0000000277	GO:0004222
LL0000000277	GO:0008237
LL0000000278	GO:0006508
LL0000000278	GO:0030198
LL0000000278	GO:0004222
LL0000000278	GO:0008237
LL0000000279	NA
LL0000000280	NA
LL0000000281	GO:0006508
LL0000000281	GO:0030198
LL0000000281	GO:0004222
LL0000000281	GO:0008237
LL0000000282	GO:0008270
LL0000000282	GO:0046872
LL0000000282	GO:0006508
LL0000000282	GO:0062023
LL0000000282	GO:0030198
LL0000000282	GO:0008233
LL0000000282	GO:0031012
LL0000000282	GO:0005576
LL0000000282	GO:0004222
LL0000000282	GO:0008237
LL0000000282	GO:0016787
LL0000000283	GO:0008270
LL0000000283	GO:0062023
LL0000000283	GO:0006508
LL0000000283	GO:0030198
LL0000000283	GO:0004222
LL0000000283	GO:0008237
LL0000000284	GO:0006508
LL0000000284	GO:0030198
LL0000000284	GO:0004222
LL0000000284	GO:0008237
LL0000000285	GO:0006508
LL0000000285	GO:0030198
LL0000000285	GO:0004222
LL0000000285	GO:0008237
LL0000000286	GO:0006508
LL0000000286	GO:0030198
LL0000000286	GO:0004222
LL0000000286	GO:0008237
LL0000000287	GO:0046872
LL0000000287	GO:0006508
LL0000000287	GO:0030198
LL0000000287	GO:0008233
LL0000000287	GO:0031012
LL0000000287	GO:0005576
LL0000000287	GO:0004222
LL0000000287	GO:0008237
LL0000000287	GO:0016787
LL0000000288	GO:0046872
LL0000000288	GO:0006508
LL0000000288	GO:0030198
LL0000000288	GO:0008233
LL0000000288	GO:0031012
LL0000000288	GO:0005576
LL0000000288	GO:0004222
LL0000000288	GO:0008237
LL0000000288	GO:0016787
LL0000000289	NA
LL0000000290	NA
LL0000000291	NA
LL0000000292	GO:0008270
LL0000000292	GO:0062023
LL0000000292	GO:0006508
LL0000000292	GO:0030198
LL0000000292	GO:0004222
LL0000000292	GO:0008237
LL0000000293	NA
LL0000000294	NA
LL0000000295	GO:0030198
LL0000000296	NA
LL0000000297	GO:0005576
LL0000000298	NA
LL0000000299	GO:0003723
LL0000000299	GO:0003726
LL0000000299	GO:0006396
LL0000000299	GO:0004000
LL0000000300	NA
LL0000000301	GO:0003723
LL0000000301	GO:0005737
LL0000000301	GO:0003725
LL0000000301	GO:0003726
LL0000000301	GO:0008251
LL0000000301	GO:0006382
LL0000000301	GO:0006396
LL0000000301	GO:0004000
LL0000000301	GO:0005730
LL0000000302	GO:0003723
LL0000000302	GO:0006396
LL0000000302	GO:0004000
LL0000000303	GO:0003723
LL0000000303	GO:0008033
LL0000000303	GO:0008251
LL0000000303	GO:0006396
LL0000000303	GO:0004000
LL0000000303	GO:0005575
LL0000000304	NA
LL0000000305	GO:0003824
LL0000000306	NA
LL0000000307	GO:0005524
LL0000000307	GO:0004672
LL0000000307	GO:0006468
LL0000000308	NA
LL0000000309	GO:0006171
LL0000000309	GO:0005887
LL0000000309	GO:0016849
LL0000000309	GO:0016020
LL0000000309	GO:0016021
LL0000000309	GO:0016829
LL0000000309	GO:0007189
LL0000000309	GO:0004016
LL0000000309	GO:0009190
LL0000000309	GO:0035556
LL0000000309	GO:0005886
LL0000000310	GO:0006171
LL0000000310	GO:0031290
LL0000000310	GO:0016849
LL0000000310	GO:0016829
LL0000000310	GO:0007189
LL0000000310	GO:0004016
LL0000000310	GO:0005886
LL0000000310	GO:0007605
LL0000000310	GO:0005887
LL0000000310	GO:0016020
LL0000000310	GO:0016021
LL0000000310	GO:0016199
LL0000000310	GO:0035556
LL0000000310	GO:0009190
LL0000000311	GO:0006171
LL0000000311	GO:0016849
LL0000000311	GO:0016829
LL0000000311	GO:0007189
LL0000000311	GO:0005886
LL0000000311	GO:0004016
LL0000000311	GO:0000166
LL0000000311	GO:0005887
LL0000000311	GO:0005524
LL0000000311	GO:0046872
LL0000000311	GO:0016020
LL0000000311	GO:0016021
LL0000000311	GO:0035556
LL0000000311	GO:0009190
LL0000000312	GO:0006171
LL0000000312	GO:0016849
LL0000000312	GO:0004016
LL0000000312	GO:0009190
LL0000000312	GO:0035556
LL0000000312	GO:0005886
LL0000000313	GO:0006171
LL0000000313	GO:0016849
LL0000000313	GO:0016829
LL0000000313	GO:0007189
LL0000000313	GO:0005886
LL0000000313	GO:0004016
LL0000000313	GO:0000166
LL0000000313	GO:0005887
LL0000000313	GO:0005524
LL0000000313	GO:0046872
LL0000000313	GO:0016020
LL0000000313	GO:0016021
LL0000000313	GO:0035556
LL0000000313	GO:0009190
LL0000000314	GO:0006171
LL0000000314	GO:0016849
LL0000000314	GO:0016829
LL0000000314	GO:0007189
LL0000000314	GO:0005886
LL0000000314	GO:0004016
LL0000000314	GO:0000166
LL0000000314	GO:0005887
LL0000000314	GO:0005524
LL0000000314	GO:0046872
LL0000000314	GO:0016020
LL0000000314	GO:0016021
LL0000000314	GO:0035556
LL0000000314	GO:0009190
LL0000000315	GO:0007193
LL0000000315	GO:0006171
LL0000000315	GO:0016849
LL0000000315	GO:0016829
LL0000000315	GO:0007189
LL0000000315	GO:0005886
LL0000000315	GO:0004016
LL0000000315	GO:0000166
LL0000000315	GO:0005887
LL0000000315	GO:0005524
LL0000000315	GO:0045471
LL0000000315	GO:0046872
LL0000000315	GO:0001932
LL0000000315	GO:0016020
LL0000000315	GO:0016021
LL0000000315	GO:0035556
LL0000000315	GO:0009190
LL0000000316	GO:0007193
LL0000000316	GO:0006171
LL0000000316	GO:0016849
LL0000000316	GO:0016829
LL0000000316	GO:0007189
LL0000000316	GO:0005886
LL0000000316	GO:0004016
LL0000000316	GO:0000166
LL0000000316	GO:0005887
LL0000000316	GO:0005524
LL0000000316	GO:0022011
LL0000000316	GO:0046872
LL0000000316	GO:0016020
LL0000000316	GO:0016021
LL0000000316	GO:0035556
LL0000000316	GO:0009190
LL0000000317	GO:0007193
LL0000000317	GO:0006171
LL0000000317	GO:0016849
LL0000000317	GO:0016829
LL0000000317	GO:0007189
LL0000000317	GO:0004016
LL0000000317	GO:0005886
LL0000000317	GO:0000166
LL0000000317	GO:0005887
LL0000000317	GO:0005524
LL0000000317	GO:0022011
LL0000000317	GO:0046872
LL0000000317	GO:0016020
LL0000000317	GO:0016021
LL0000000317	GO:0009190
LL0000000317	GO:0035556
LL0000000318	GO:0006171
LL0000000318	GO:0016849
LL0000000318	GO:0016829
LL0000000318	GO:0007189
LL0000000318	GO:0005886
LL0000000318	GO:0004016
LL0000000318	GO:0000166
LL0000000318	GO:0005887
LL0000000318	GO:0005524
LL0000000318	GO:0046872
LL0000000318	GO:0016020
LL0000000318	GO:0016021
LL0000000318	GO:0035556
LL0000000318	GO:0009190
LL0000000319	GO:0006171
LL0000000319	GO:0031290
LL0000000319	GO:0016849
LL0000000319	GO:0007189
LL0000000319	GO:0005886
LL0000000319	GO:0004016
LL0000000319	GO:0005887
LL0000000319	GO:0016020
LL0000000319	GO:0016021
LL0000000319	GO:0016199
LL0000000319	GO:0009190
LL0000000319	GO:0035556
LL0000000320	GO:0016849
LL0000000320	GO:0009190
LL0000000320	GO:0035556
LL0000000321	GO:0007186
LL0000000321	GO:0030073
LL0000000321	GO:0031175
LL0000000321	GO:0032880
LL0000000321	GO:0005184
LL0000000321	GO:0007189
LL0000000321	GO:0007420
LL0000000321	GO:0005576
LL0000000321	GO:0045944
LL0000000321	GO:0043204
LL0000000321	GO:0043005
LL0000000321	GO:0005179
LL0000000321	GO:0043547
LL0000000321	GO:0031858
LL0000000321	GO:0007218
LL0000000321	GO:0032879
LL0000000321	GO:0045860
LL0000000321	GO:0043010
LL0000000321	GO:0070374
LL0000000321	GO:0051428
LL0000000321	GO:0016521
LL0000000322	GO:0031175
LL0000000322	GO:0032880
LL0000000322	GO:0005184
LL0000000322	GO:0007189
LL0000000322	GO:0007420
LL0000000322	GO:0005576
LL0000000322	GO:0045944
LL0000000322	GO:0043204
LL0000000322	GO:0043005
LL0000000322	GO:0005179
LL0000000322	GO:0043547
LL0000000322	GO:0007218
LL0000000322	GO:0045860
LL0000000322	GO:0043010
LL0000000322	GO:0070374
LL0000000322	GO:0051428
LL0000000322	GO:0016521
LL0000000324	GO:0051015
LL0000000324	GO:1903142
LL0000000324	GO:0014069
LL0000000324	GO:0051016
LL0000000324	GO:0005912
LL0000000324	GO:1903393
LL0000000324	GO:0005856
LL0000000324	GO:0005886
LL0000000325	GO:0051015
LL0000000325	GO:0014069
LL0000000325	GO:0051016
LL0000000325	GO:0005856
LL0000000325	GO:0005886
LL0000000326	GO:0051015
LL0000000326	GO:0014069
LL0000000326	GO:0051016
LL0000000326	GO:0005856
LL0000000326	GO:0005886
LL0000000326	GO:0061008
LL0000000327	GO:0051015
LL0000000327	GO:0014069
LL0000000327	GO:0051016
LL0000000327	GO:0005856
LL0000000327	GO:0005886
LL0000000328	NA
LL0000000329	NA
LL0000000330	NA
LL0000000331	GO:0004888
LL0000000331	GO:0016021
LL0000000331	GO:0007166
LL0000000332	GO:0014069
LL0000000332	GO:0016525
LL0000000332	GO:0007186
LL0000000332	GO:0007166
LL0000000332	GO:0009653
LL0000000332	GO:0007189
LL0000000332	GO:0043652
LL0000000332	GO:0005887
LL0000000332	GO:0004930
LL0000000332	GO:0030425
LL0000000332	GO:0004888
LL0000000332	GO:0048731
LL0000000332	GO:0016020
LL0000000332	GO:0016021
LL0000000333	GO:0016525
LL0000000333	GO:0007186
LL0000000333	GO:0090387
LL0000000333	GO:0043277
LL0000000333	GO:0007166
LL0000000333	GO:0009653
LL0000000333	GO:0043652
LL0000000333	GO:0004930
LL0000000333	GO:0004888
LL0000000333	GO:0048731
LL0000000333	GO:0016020
LL0000000333	GO:0016021
LL0000000334	GO:0016525
LL0000000334	GO:0007186
LL0000000334	GO:0007422
LL0000000334	GO:0007166
LL0000000334	GO:0009653
LL0000000334	GO:0007189
LL0000000334	GO:0005886
LL0000000334	GO:0005887
LL0000000334	GO:0004930
LL0000000334	GO:0004888
LL0000000334	GO:0048731
LL0000000334	GO:0016020
LL0000000334	GO:0016021
LL0000000335	GO:0016525
LL0000000335	GO:0007186
LL0000000335	GO:0007166
LL0000000335	GO:0009653
LL0000000335	GO:0007189
LL0000000335	GO:0005886
LL0000000335	GO:0005887
LL0000000335	GO:0004930
LL0000000335	GO:0004888
LL0000000335	GO:0098794
LL0000000335	GO:0043083
LL0000000335	GO:0048731
LL0000000335	GO:0016020
LL0000000335	GO:0016021
LL0000000335	GO:0016322
LL0000000336	GO:0005887
LL0000000336	GO:0004930
LL0000000336	GO:0004888
LL0000000336	GO:0007186
LL0000000336	GO:0048731
LL0000000336	GO:0016020
LL0000000336	GO:0016021
LL0000000336	GO:0007166
LL0000000336	GO:0009653
LL0000000336	GO:0007189
LL0000000336	GO:0005886
LL0000000337	GO:0004930
LL0000000337	GO:0004888
LL0000000337	GO:0007186
LL0000000337	GO:0016021
LL0000000337	GO:0007166
LL0000000338	GO:0004930
LL0000000338	GO:0004888
LL0000000338	GO:0007186
LL0000000338	GO:0016021
LL0000000338	GO:0007166
LL0000000339	NA
LL0000000340	GO:0004930
LL0000000340	GO:0004888
LL0000000340	GO:0007186
LL0000000340	GO:0016021
LL0000000340	GO:0007166
LL0000000341	GO:0005887
LL0000000341	GO:0004930
LL0000000341	GO:0004888
LL0000000341	GO:0007186
LL0000000341	GO:0048731
LL0000000341	GO:0016020
LL0000000341	GO:0016021
LL0000000341	GO:0007166
LL0000000341	GO:0009653
LL0000000341	GO:0007189
LL0000000342	GO:0005887
LL0000000342	GO:0004930
LL0000000342	GO:0004888
LL0000000342	GO:0007186
LL0000000342	GO:0048731
LL0000000342	GO:0016020
LL0000000342	GO:0016021
LL0000000342	GO:0007166
LL0000000342	GO:0009653
LL0000000342	GO:0007189
LL0000000343	GO:0004930
LL0000000343	GO:0004888
LL0000000343	GO:0007186
LL0000000343	GO:0016021
LL0000000343	GO:0007166
LL0000000344	GO:0005887
LL0000000344	GO:0004930
LL0000000344	GO:0004888
LL0000000344	GO:0007186
LL0000000344	GO:0048731
LL0000000344	GO:0016020
LL0000000344	GO:0016021
LL0000000344	GO:0007166
LL0000000344	GO:0009653
LL0000000344	GO:0007189
LL0000000345	NA
LL0000000346	GO:0004930
LL0000000346	GO:0004888
LL0000000346	GO:0007186
LL0000000346	GO:0016021
LL0000000346	GO:0007166
LL0000000347	GO:0007186
LL0000000347	GO:0007166
LL0000000347	GO:0048513
LL0000000347	GO:0009653
LL0000000347	GO:0007189
LL0000000347	GO:0005886
LL0000000347	GO:0005887
LL0000000347	GO:0004930
LL0000000347	GO:0004888
LL0000000347	GO:0048731
LL0000000347	GO:0005509
LL0000000347	GO:0016020
LL0000000347	GO:0016021
LL0000000348	GO:0005887
LL0000000348	GO:0004930
LL0000000348	GO:0004888
LL0000000348	GO:0007186
LL0000000348	GO:0048731
LL0000000348	GO:0016020
LL0000000348	GO:0016021
LL0000000348	GO:0007166
LL0000000348	GO:0009653
LL0000000348	GO:0007189
LL0000000349	GO:0005887
LL0000000349	GO:0004930
LL0000000349	GO:0004888
LL0000000349	GO:0007186
LL0000000349	GO:0048731
LL0000000349	GO:0016020
LL0000000349	GO:0016021
LL0000000349	GO:0007166
LL0000000349	GO:0009653
LL0000000349	GO:0007189
LL0000000350	GO:0005887
LL0000000350	GO:0004930
LL0000000350	GO:0004888
LL0000000350	GO:0007186
LL0000000350	GO:0048731
LL0000000350	GO:0016020
LL0000000350	GO:0016021
LL0000000350	GO:0007166
LL0000000350	GO:0009653
LL0000000350	GO:0007189
LL0000000351	GO:0004930
LL0000000351	GO:0004888
LL0000000351	GO:0007186
LL0000000351	GO:0048731
LL0000000351	GO:0016020
LL0000000351	GO:0016021
LL0000000351	GO:0007166
LL0000000351	GO:0009653
LL0000000351	GO:0007189
LL0000000352	NA
LL0000000353	GO:0004930
LL0000000353	GO:0004888
LL0000000353	GO:0007186
LL0000000353	GO:0048731
LL0000000353	GO:0016020
LL0000000353	GO:0016021
LL0000000353	GO:0007166
LL0000000353	GO:0009653
LL0000000354	NA
LL0000000355	NA
LL0000000356	NA
LL0000000357	NA
LL0000000358	GO:0005887
LL0000000358	GO:0004930
LL0000000358	GO:0004888
LL0000000358	GO:0007186
LL0000000358	GO:0048731
LL0000000358	GO:0016020
LL0000000358	GO:0016021
LL0000000358	GO:0007166
LL0000000358	GO:0009653
LL0000000358	GO:0007189
LL0000000359	GO:0004930
LL0000000359	GO:0004888
LL0000000359	GO:0007186
LL0000000359	GO:0016021
LL0000000359	GO:0007166
LL0000000360	GO:0005887
LL0000000360	GO:0004930
LL0000000360	GO:0004888
LL0000000360	GO:0007186
LL0000000360	GO:0048731
LL0000000360	GO:0016020
LL0000000360	GO:0016021
LL0000000360	GO:0007166
LL0000000360	GO:0009653
LL0000000360	GO:0007189
LL0000000361	NA
LL0000000362	GO:0004930
LL0000000362	GO:0005887
LL0000000362	GO:0004888
LL0000000362	GO:0007186
LL0000000362	GO:0016021
LL0000000362	GO:0007166
LL0000000362	GO:0007189
LL0000000363	NA
LL0000000364	GO:0016020
LL0000000364	GO:0016021
LL0000000365	GO:0004930
LL0000000365	GO:0004888
LL0000000365	GO:0007186
LL0000000365	GO:0016021
LL0000000365	GO:0007166
LL0000000366	NA
LL0000000367	GO:0042734
LL0000000367	GO:0016524
LL0000000367	GO:0014069
LL0000000367	GO:0007186
LL0000000367	GO:0007157
LL0000000367	GO:0007166
LL0000000367	GO:0009653
LL0000000367	GO:0007189
LL0000000367	GO:0005886
LL0000000367	GO:0005887
LL0000000367	GO:0004930
LL0000000367	GO:0004888
LL0000000367	GO:0048731
LL0000000367	GO:0016020
LL0000000367	GO:0016021
LL0000000367	GO:0030246
LL0000000367	GO:0030424
LL0000000368	GO:0004930
LL0000000368	GO:0004888
LL0000000368	GO:0007186
LL0000000368	GO:0016020
LL0000000368	GO:0016021
LL0000000368	GO:0007166
LL0000000368	GO:0030246
LL0000000369	NA
LL0000000370	NA
LL0000000371	GO:0007186
LL0000000371	GO:0007165
LL0000000371	GO:0007166
LL0000000371	GO:0009653
LL0000000371	GO:0071391
LL0000000371	GO:0005886
LL0000000371	GO:0004930
LL0000000371	GO:0005615
LL0000000371	GO:0004888
LL0000000371	GO:0007626
LL0000000371	GO:0048731
LL0000000371	GO:0016020
LL0000000371	GO:0016021
LL0000000371	GO:0030246
LL0000000372	GO:0004930
LL0000000372	GO:0004888
LL0000000372	GO:0007186
LL0000000372	GO:0048731
LL0000000372	GO:0005509
LL0000000372	GO:0016020
LL0000000372	GO:0016021
LL0000000372	GO:0007166
LL0000000372	GO:0009653
LL0000000372	GO:0005886
LL0000000373	GO:0004930
LL0000000373	GO:0007194
LL0000000373	GO:0004888
LL0000000373	GO:0007186
LL0000000373	GO:0048731
LL0000000373	GO:0007154
LL0000000373	GO:0016020
LL0000000373	GO:0016021
LL0000000373	GO:0007166
LL0000000373	GO:0009653
LL0000000374	GO:0008270
LL0000000374	GO:0046294
[truncated: 120,123 more rows]

## Sheet: Suppl. Table 5
Supplementary Table 5: Differentially expressed genes between larvae exposed to control water raised at control versus elevated temperature
Control temperature vs elevated temperature, control water
geneID	baseMean	log2FoldChange	lfcSE	stat	pvalue	padj	gene symbol	gene description	EntrezGeneID	ZFINgeneID
LL0000000206	1024.26	0.432185	0.1029	4.1981	0	0.0471	acsl3a	acyl-CoA synthetase long chain family member 3a	567157	ZDB-GENE-050420-181
LL0000006502	119.887	0.692449	0.1364	5.0748	0	0.0014	CR388166.2	si:dkey-17e16.18 [Source:NCBI gene;Acc:100537838]	100537838	ZDB-GENE-091116-13
LL0000011301	349.686	0.432283	0.0999	4.3254	0	0.0316	ghdc	GH3 domain containing	497449	ZDB-GENE-050208-165
LL0000012474	1574.47	0.847665	0.1896	4.4718	0	0.0214	ier2a	immediate early response 2a	797137	ZDB-GENE-030131-9126
LL0000013793	397.535	0.348117	0.0785	4.4338	0	0.0214	tars2	threonyl-tRNA synthetase 2, mitochondrial	100333765	ZDB-GENE-070815-3
LL0000019603	602.94	0.342444	0.0798	4.2886	0	0.0351	mrps9	mitochondrial ribosomal protein S9	751681	ZDB-GENE-060825-257
LL0000021395	105.032	1.49846	0.2481	6.04	0	0	pcdh2ab2	protocadherin 2 alpha b2	493588	ZDB-GENE-041118-2
LL0000039177	69.3847	1.04813	0.2197	4.7703	0	0.0061	zgc:56699	zgc:56699	405758	ZDB-GENE-040426-2099

## Sheet: Suppl. Table 6
Supplementary Table 6: Summary of differential expression analyses at control and elevated temperatures between the group exposed to control water and the group exposed to catfish cue
Control vs catfish cue, control temperature
geneID	baseMean	log2FoldChange	lfcSE	stat	pvalue	padj	gene symbol	gene description	EntrezGeneID	ZFINgeneID
LL0000021395	105.032	1.4437	0.2464	5.8595	0	0	pcdh2ab2	protocadherin 2 alpha b2	493588	ZDB-GENE-041118-2
Control vs catfish cue, elevated temperature
geneID	baseMean	log2FoldChange	lfcSE	stat	pvalue	padj	gene symbol	gene description	EntrezGeneID	ZFINgeneID
LL0000000003	489.165	-0.4168	0.1189	-3.5047	0.0005	0.0175	aaas	achalasia, adrenocortical insufficiency, alacrimia	378454	ZDB-GENE-030912-4
LL0000000004	1108.94	0.4623	0.1402	3.2967	0.001	0.027	aacs	acetoacetyl-CoA synthetase	393984	ZDB-GENE-040426-903
LL0000000021	1800.8	0.4972	0.1549	3.2094	0.0013	0.0321	aass	aminoadipate-semialdehyde synthase	556229	ZDB-GENE-061220-8
LL0000000079	972.097	0.3088	0.0852	3.6246	0.0003	0.0139	abhd10a	abhydrolase domain containing 10a	568517	ZDB-GENE-060526-144
LL0000000090	743.982	0.3553	0.0841	4.2249	0	0.0032	abhd17b	abhydrolase domain containing 17B	437017	ZDB-GENE-040718-244
LL0000000220	178477	-0.3118	0.104	-2.9989	0.0027	0.0483	actb2	actin, beta 2	57935	ZDB-GENE-000329-3
LL0000000236	2272.28	-0.3164	0.0701	-4.5139	0	0.0014	actr3	actin related protein 3	406250	ZDB-GENE-040428-2
LL0000000247	453.678	0.4108	0.1353	3.0355	0.0024	0.0453	acvr2ba	activin A receptor type 2Ba	30457	ZDB-GENE-980526-549
LL0000000263	1950.41	0.3696	0.0868	4.2579	0	0.0029	adam11	ADAM metallopeptidase domain 11	567145	ZDB-GENE-070808-3
LL0000000268	2042.82	0.3156	0.0753	4.1906	0	0.0035	adam17b	ADAM metallopeptidase domain 17b	560657	ZDB-GENE-041001-199
LL0000039758	1169.41	0.3559	0.0861	4.1316	0	0.0039	adcyap1r1b	adenylate cyclase activating polypeptide 1b (pituitary) receptor type I	555473	ZDB-GENE-110127-1
LL0000000325	2401.1	0.4303	0.1064	4.046	0.0001	0.0052	add2	adducin 2 (beta)	570147	ZDB-GENE-080718-4
LL0000000398	415.597	0.3847	0.0898	4.2819	0	0.0027	adora1b	adenosine A1 receptor b	100150997	ZDB-GENE-081105-156
LL0000000410	102.499	0.5271	0.1591	3.3119	0.0009	0.0265	adra1ba	adrenoceptor alpha 1Ba	100149100	ZDB-GENE-120510-1
LL0000000439	869.918	0.404	0.0865	4.6718	0	0.0008	aff2	AF4/FMR2 family, member 2	100330019	ZDB-GENE-110411-190
LL0000000452	865.099	0.5983	0.1847	3.2401	0.0012	0.0301	agap3	ArfGAP with GTPase domain, ankyrin repeat and PH domain 3	324332	ZDB-GENE-110927-1
LL0000000465	291.902	0.4753	0.1211	3.9238	0.0001	0.0068	ago1	argonaute RISC component 1	570775	ZDB-GENE-110606-3
LL0000000520	1667.76	0.4294	0.1027	4.18	0	0.0035	ajap1	adherens junctions associated protein 1	101887016	ZDB-GENE-041210-353
LL0000000523	3958.25	-0.3568	0.0958	-3.7236	0.0002	0.0113	ak2	adenylate kinase 2	321793	ZDB-GENE-030131-512
LL0000000534	2221.31	0.3698	0.0956	3.8683	0.0001	0.0077	akap11	A kinase (PRKA) anchor protein 11	558595	ZDB-GENE-090804-1
LL0000000557	3250.87	-0.3247	0.0793	-4.0927	0	0.0044	akt2l	v-akt murine thymoma viral oncogene homolog 2, like	403146	ZDB-GENE-040121-5
LL0000000559	2148.79	0.3516	0.0797	4.4096	0	0.002	akt3b	v-akt murine thymoma viral oncogene homolog 3b	100149794	ZDB-GENE-110309-3
LL0000040418	211.063	0.8553	0.2535	3.3739	0.0007	0.0233	AL772241.2		NA
LL0000000897	112.765	-0.6755	0.1818	-3.7163	0.0002	0.0116	alg8	ALG8 alpha-1,3-glucosyltransferase	327601	ZDB-GENE-030131-5812
LL0000000903	207.133	-0.3618	0.1118	-3.2347	0.0012	0.0305	alkbh1	alkB homolog 1, histone H2A dioxygenase	553720	ZDB-GENE-050522-196
LL0000000923	1324.21	0.4629	0.1329	3.4824	0.0005	0.0184	alpk2	alpha-kinase 2	559835	ZDB-GENE-030131-1868
LL0000000957	529.957	0.6723	0.221	3.0419	0.0024	0.0449	ampd3a	adenosine monophosphate deaminase 3a	556578	ZDB-GENE-110407-2
LL0000000970	240.268	-0.4606	0.102	-4.5161	0	0.0014	anapc5	anaphase promoting complex subunit 5	322854	ZDB-GENE-030131-1574
LL0000001002	169.744	0.4326	0.1444	2.9959	0.0027	0.0485	ANKFN1	si:ch211-277e21.2 [Source:ZFIN;Acc:ZDB-GENE-130603-21]	100333998	ZDB-GENE-130603-21
LL0000001068	1130.39	-0.3533	0.0981	-3.6021	0.0003	0.0147	ano10a	anoctamin 10a	566425	ZDB-GENE-050913-43
LL0000001204	355.863	0.8141	0.1601	5.0856	0	0.0002	appl1	adaptor protein, phosphotyrosine interaction, PH domain and leucine zipper containing 1	571540	ZDB-GENE-081016-1
LL0000001288	1020.85	0.4201	0.1012	4.1507	0	0.0038	arhgap35b	Rho GTPase activating protein 35b	564565	ZDB-GENE-060526-44
LL0000001310	505.911	0.3195	0.0945	3.3805	0.0007	0.023	arhgef18b	rho/rac guanine nucleotide exchange factor (GEF) 18b	562264	ZDB-GENE-070705-462
LL0000001377	1164.22	0.3482	0.0875	3.9795	0.0001	0.006	armc1	armadillo repeat containing 1	494066	ZDB-GENE-041212-33
LL0000001392	5428.17	0.367	0.1151	3.1869	0.0014	0.0337	arnt2	aryl-hydrocarbon receptor nuclear translocator 2	64277	ZDB-GENE-001207-3
LL0000001399	1354.44	-0.3522	0.0982	-3.5859	0.0003	0.015	arpc3	actin related protein 2/3 complex, subunit 3	415204	ZDB-GENE-040625-107
LL0000001408	344.266	-0.3082	0.0912	-3.3808	0.0007	0.023	arpp19b	cAMP-regulated phosphoprotein 19b	393947	ZDB-GENE-040426-930
LL0000001493	1791.43	0.3403	0.1133	3.0049	0.0027	0.0478	aspa	aspartoacylase	557232	ZDB-GENE-080204-11
LL0000001519	563.022	0.4275	0.1314	3.2523	0.0011	0.0294	atcayb	ATCAY kinesin light chain interacting caytaxin b	100329872	ZDB-GENE-070912-220
LL0000001522	436.548	0.4157	0.1259	3.301	0.001	0.0268	atf2	activating transcription factor 2	100006516	ZDB-GENE-030911-8
LL0000001574	463.509	0.5674	0.1299	4.3677	0	0.0022	atp13a3	ATPase 13A3	572029	ZDB-GENE-120521-1
LL0000001603	37172.1	-0.3679	0.0879	-4.1855	0	0.0035	atp5f1b	ATP synthase F1 subunit beta	554135	ZDB-GENE-030131-124
LL0000001604	7012.35	-0.3262	0.0907	-3.5955	0.0003	0.0147	atp5f1c	ATP synthase F1 subunit gamma	336957	ZDB-GENE-030131-8901
LL0000001606	1640.67	-0.4678	0.11	-4.2531	0	0.0029	atp5f1e	ATP synthase F1 subunit epsilon	798291	ZDB-GENE-110411-22
LL0000001607	24888.7	-0.334	0.0941	-3.5503	0.0004	0.0158	atp5fa1	ATP synthase F1 subunit alpha	553755	ZDB-GENE-060201-1
LL0000001610	4697.82	-0.4552	0.0937	-4.8596	0	0.0004	atp5l	ATP synthase, H+ transporting, mitochondrial F0 complex, subunit g	326977	ZDB-GENE-030131-5177
LL0000001613	14414.4	-0.4381	0.1073	-4.0837	0	0.0046	atp5mc3b	ATP synthase membrane subunit c locus 3b	81541	ZDB-GENE-020814-1
LL0000001614	896.562	-0.4364	0.1291	-3.38	0.0007	0.023	atp5md	ATP synthase membrane subunit DAPIT	794625	ZDB-GENE-110914-234
LL0000001619	3121.07	-0.4196	0.1068	-3.9277	0.0001	0.0067	atp5pd	ATP synthase peripheral stalk subunit d	393675	ZDB-GENE-040426-1658
LL0000001621	5277.48	-0.3788	0.0944	-4.0136	0.0001	0.0056	atp5po	ATP synthase peripheral stalk subunit OSCP	335191	ZDB-GENE-050522-147
LL0000001631	498.363	-0.3456	0.094	-3.6775	0.0002	0.0128	atp6v0a2b	ATPase H+ transporting V0 subunit a2b	561117	ZDB-GENE-060526-4
LL0000001711	8219.52	0.3174	0.0941	3.3742	0.0007	0.0233	b2ml	beta-2-microglobulin, like	791742	ZDB-GENE-040426-2136
LL0000001761	434.812	-0.302	0.0829	-3.6445	0.0003	0.0134	babam1	BRISC and BRCA1 A complex member 1	445296	ZDB-GENE-040808-6
LL0000001765	497.95	0.3979	0.1155	3.4448	0.0006	0.0203	bach1a	BTB and CNC homology 1, basic leucine zipper transcription factor 1 a	678555	ZDB-GENE-060421-7601
LL0000001767	461.318	0.317	0.1008	3.1435	0.0017	0.0367	bach2a	BTB and CNC homology 1, basic leucine zipper transcription factor 2a	557210	ZDB-GENE-120525-2
LL0000001822	1219.95	0.5089	0.0975	5.2175	0	0.0002	bcap29	B cell receptor associated protein 29	554151	ZDB-GENE-050522-468
LL0000001833	1456.57	-0.3205	0.0881	-3.6374	0.0003	0.0135	bckdhb	branched chain keto acid dehydrogenase E1 subunit beta	569980	ZDB-GENE-030124-2
LL0000001837	3515.56	0.3179	0.0894	3.5545	0.0004	0.0157	bcl11aa	BAF chromatin remodeling complex subunit BCL11A a	678650	ZDB-GENE-060421-4643
LL0000001840	1606.03	0.3044	0.0956	3.1845	0.0014	0.0339	bcl2a	BCL2 apoptosis regulator a	570772	ZDB-GENE-051012-1
LL0000001864	197.347	-0.4016	0.1207	-3.3278	0.0009	0.0255	bcs1l	BC1 (ubiquinol-cytochrome c reductase) synthesis-like	394157	ZDB-GENE-040426-938
LL0000001936	478.297	0.4258	0.1164	3.6588	0.0003	0.0132	bmf2	BCL2 modifying factor 2	751764	ZDB-GENE-041210-319
LL0000001951	210.329	0.3651	0.1015	3.5961	0.0003	0.0147	bmp6	bone morphogenetic protein 6	503761	ZDB-GENE-050306-42
LL0000001961	195.347	0.7406	0.2268	3.2656	0.0011	0.0286	bmpr2b	bone morphogenetic protein receptor, type II b (serine/threonine kinase)	555655	ZDB-GENE-070618-2
LL0000002024	2178.3	0.3187	0.0778	4.0966	0	0.0044	brox	BRO1 domain and CAAX motif containing	492786	ZDB-GENE-041114-137
LL0000002074	602.686	0.4256	0.132	3.2238	0.0013	0.0311	btr12	bloodthirsty-related gene family, member 12	767681	ZDB-GENE-060929-548
LL0000002846	1783.07	0.4746	0.1402	3.3843	0.0007	0.0229	BX510923.1		NA
LL0000003033	204.912	0.8197	0.2552	3.2113	0.0013	0.032	BX539310.1	uncharacterized LOC110439423 [Source:NCBI gene;Acc:110439423]	110439423
LL0000003897	376.79	0.3314	0.1083	3.0585	0.0022	0.0434	c1ql4b	complement component 1, q subcomponent-like 4b	567540	ZDB-GENE-131127-59
LL0000003898	544.873	0.4166	0.1267	3.2875	0.001	0.0274	c1qtnf1	C1q and TNF related 1	550573	ZDB-GENE-050417-427
LL0000003947	3946.34	0.4786	0.1405	3.4058	0.0007	0.0222	ca2	carbonic anhydrase II	387526	ZDB-GENE-031219-5
LL0000003981	2135	0.3337	0.1033	3.2304	0.0012	0.0307	CABZ01002690.1		101885270
LL0000004104	342.295	0.4045	0.1262	3.2048	0.0014	0.0324	CABZ01040999.1	DELTA	100535882
LL0000004197	1283.17	0.6891	0.1288	5.3508	0	0.0001	CABZ01055347.1	carnitine O-palmitoyltransferase 1, liver isoform-like [Source:NCBI gene;Acc:100333227]	100333227
LL0000004198	187.882	0.4992	0.1648	3.0301	0.0024	0.0456	CABZ01055365.1	FORMIN 1 FORMIN	100536330
LL0000004257	528.165	0.5631	0.1662	3.3885	0.0007	0.0228	CABZ01061349.1		NA
LL0000004437	139.018	0.7823	0.2185	3.5806	0.0003	0.015	CABZ01075114.1		NA
LL0000004760	984.447	0.3538	0.0953	3.7114	0.0002	0.0117	cacnb2a	calcium channel, voltage-dependent, beta 2a	795492	ZDB-GENE-080808-7
LL0000004778	464.832	0.3029	0.0854	3.5458	0.0004	0.0158	cacng7a	calcium channel, voltage-dependent, gamma subunit 7a	100034540	ZDB-GENE-060503-814
LL0000004788	1979.97	0.3954	0.0927	4.2658	0	0.0029	cadm2a	cell adhesion molecule 2a	793954	ZDB-GENE-040426-1614
LL0000004824	632.617	0.434	0.0843	5.1478	0	0.0002	caln2	calneuron 2	100007635	ZDB-GENE-091204-251
LL0000004832	1281.69	0.3002	0.0806	3.7254	0.0002	0.0112	camk1b	calcium/calmodulin-dependent protein kinase Ib	794026	ZDB-GENE-141014-1
LL0000004848	593.421	0.493	0.092	5.3594	0	0.0001	camkk1a	calcium/calmodulin-dependent protein kinase kinase 1, alpha a	541526	ZDB-GENE-050327-62
LL0000005003	716.527	0.4503	0.1119	4.0245	0.0001	0.0054	cbx6b	chromobox homolog 6b	556231	ZDB-GENE-110613-1
LL0000005024	437.547	0.3219	0.1027	3.1346	0.0017	0.0371	ccdc120	coiled-coil domain containing 120	768286	ZDB-GENE-061027-93
LL0000005081	113.63	-0.515	0.1519	-3.3903	0.0007	0.0227	ccdc51	coiled-coil domain containing 51	751752	ZDB-GENE-060825-200
LL0000005210	6272.43	-0.346	0.107	-3.2336	0.0012	0.0306	cct2	chaperonin containing TCP1, subunit 2 (beta)	192326	ZDB-GENE-020419-6
LL0000005212	15158.9	-0.3411	0.1125	-3.0334	0.0024	0.0454	cct4	chaperonin containing TCP1, subunit 4 (delta)	393555	ZDB-GENE-040426-1421
LL0000005273	362.34	-0.3567	0.0906	-3.9383	0.0001	0.0066	cdc16	cell division cycle 16 homolog (S. cerevisiae)	562014	ZDB-GENE-051113-132
LL0000005369	478.089	0.8018	0.245	3.2721	0.0011	0.0282	cdk5rap2	CDK5 regulatory subunit associated protein 2	334460	ZDB-GENE-030131-6392
LL0000005393	377.235	-0.322	0.0902	-3.5677	0.0004	0.0154	CDPF1	si:ch211-239e6.4 [Source:ZFIN;Acc:ZDB-GENE-041210-170]	563220	ZDB-GENE-041210-170
LL0000005416	7697.54	0.3178	0.0776	4.0968	0	0.0044	celf2	cugbp, Elav-like family member 2	373117	ZDB-GENE-030826-35
LL0000005443	738.095	0.4309	0.1216	3.5435	0.0004	0.0159	cep104	centrosomal protein 104	560451	ZDB-GENE-060503-195
LL0000005480	959.512	0.306	0.0818	3.7389	0.0002	0.0109	cerk	ceramide kinase	558496	ZDB-GENE-041210-210
LL0000005482	860.231	0.3111	0.1016	3.061	0.0022	0.0433	cers1	ceramide synthase 1	568169	ZDB-GENE-050208-406
LL0000005560	762.239	-0.4437	0.1139	-3.8944	0.0001	0.0073	chchd10	coiled-coil-helix-coiled-coil-helix domain containing 10	393757	ZDB-GENE-040426-1753
LL0000005561	1346.82	-0.3305	0.1011	-3.2698	0.0011	0.0284	chchd2	coiled-coil-helix-coiled-coil-helix domain containing 2	393740	ZDB-GENE-040426-1737
LL0000005627	296.84	-0.3659	0.1023	-3.5769	0.0003	0.0151	chrac1	chromatin accessibility complex subunit 1	503606	ZDB-GENE-050227-18
LL0000005665	604.421	0.3167	0.0873	3.6283	0.0003	0.0138	chst12a	carbohydrate (chondroitin 4) sulfotransferase 12a	407076	ZDB-GENE-081022-13
LL0000005715	788.52	0.4008	0.1069	3.7502	0.0002	0.0107	citb	citron rho-interacting serine/threonine kinase b	100333880	ZDB-GENE-131030-2
LL0000005771	583.086	0.6967	0.1292	5.3912	0	0.0001	cldn5a	claudin 5a	406559	ZDB-GENE-040426-2442
LL0000005821	108.826	1.1348	0.3337	3.401	0.0007	0.0223	clocka	clock circadian regulator a	30140	ZDB-GENE-990630-14
LL0000005822	2228.3	0.3289	0.1006	3.2704	0.0011	0.0284	clockb	clock circadian regulator b	352927	ZDB-GENE-030408-2
LL0000005838	1157.84	0.3635	0.0924	3.9347	0.0001	0.0066	cltb	clathrin, light chain B	100329879	ZDB-GENE-101005-2
LL0000005847	1826.99	0.4036	0.1008	4.0025	0.0001	0.0057	clvs2	clavesin 2	566769	ZDB-GENE-041014-313
LL0000005860	1850.63	-0.3207	0.0932	-3.4425	0.0006	0.0204	cmpk	cytidylate kinase	406383	ZDB-GENE-040426-2113
LL0000005948	1101.75	0.5984	0.1131	5.2895	0	0.0002	cntnap2a	contactin associated protein 2a	559157	ZDB-GENE-120328-3
LL0000005951	465.135	0.346	0.1037	3.3357	0.0009	0.0252	cntnap5a	contactin associated protein family member 5a	569185	ZDB-GENE-081105-126
LL0000006049	189.577	-0.4154	0.1261	-3.2936	0.001	0.0271	commd9	COMM domain containing 9	562660	ZDB-GENE-070424-139
LL0000006072	314.216	-0.3629	0.1087	-3.3379	0.0008	0.0251	coq3	coenzyme Q3 methyltransferase	436893	ZDB-GENE-040718-364
LL0000006087	1454.95	0.4409	0.0972	4.5342	0	0.0013	coro2ba	coronin, actin binding protein, 2Ba	560235	ZDB-GENE-050518-1
LL0000006106	4314.86	-0.3538	0.0846	-4.1836	0	0.0035	cox5aa	cytochrome c oxidase subunit 5Aa	554101	ZDB-GENE-050522-133
LL0000006107	1032.64	-0.4643	0.139	-3.3401	0.0008	0.0249	cox5ab	cytochrome c oxidase subunit 5Ab	326962	ZDB-GENE-030131-5162
LL0000006108	7635.16	-0.3073	0.0811	-3.787	0.0002	0.0098	COX5B	zgc:86599 [Source:ZFIN;Acc:ZDB-GENE-040625-180]	415253	ZDB-GENE-040625-180
LL0000006110	2805.89	-0.3442	0.0994	-3.4628	0.0005	0.0193	cox6a1	cytochrome c oxidase subunit 6A1	335774	ZDB-GENE-030131-7715
LL0000006117	1210.88	-0.4848	0.1196	-4.0519	0.0001	0.0051	cox7a2a	cytochrome c oxidase subunit 7A2a	554103	ZDB-GENE-050522-153
LL0000006119	2517.24	-0.3761	0.1126	-3.3415	0.0008	0.0249	cox7b	cytochrome c oxidase subunit 7B	563476	ZDB-GENE-030131-6602
LL0000006120	1588.65	-0.4031	0.0993	-4.0602	0	0.005	cox7c	cytochrome c oxidase subunit 7C	336118	ZDB-GENE-030131-8062
LL0000006121	1599.09	-0.3486	0.0952	-3.6602	0.0003	0.0132	cox8a	cytochrome c oxidase subunit 8A	557348	ZDB-GENE-030131-9136
LL0000006164	157.412	-0.7287	0.2084	-3.4963	0.0005	0.0178	cpox	coproporphyrinogen oxidase	321294	ZDB-GENE-030131-9884
LL0000006228	139.22	0.8101	0.2226	3.6395	0.0003	0.0135	CR339054.2		NA
LL0000006315	131.291	0.7657	0.2422	3.1611	0.0016	0.0354	CR361564.1		NA
LL0000006394	101.809	0.66	0.2144	3.0779	0.0021	0.0418	CR382327.1		NA
LL0000006723	815.728	0.359	0.0968	3.7081	0.0002	0.0118	CR556696.1		NA
LL0000006953	203.811	-0.6038	0.1656	-3.646	0.0003	0.0134	CR792417.1	androgen-dependent TFPI-regulating protein-like [Source:NCBI gene;Acc:100537455]	100537455
LL0000007273	345.561	-0.4263	0.1302	-3.2747	0.0011	0.028	cratb	carnitine O-acetyltransferase b	447855	ZDB-GENE-040912-162
LL0000007317	3223.05	-0.4767	0.1417	-3.3634	0.0008	0.0238	crip1	cysteine-rich protein 1	541319	ZDB-GENE-041111-1
LL0000007323	1376.88	0.3757	0.1173	3.2036	0.0014	0.0324	crispld2	cysteine-rich secretory protein LCCL domain containing 2	100535149	ZDB-GENE-130131-1
LL0000007344	172.056	0.8065	0.2621	3.0769	0.0021	0.0419	crtc1b	CREB regulated transcription coactivator 1b	101886240	ZDB-GENE-041210-266
LL0000007347	2131.09	0.3404	0.1119	3.0406	0.0024	0.045	crx	cone-rod homeobox	81881	ZDB-GENE-010403-1
LL0000007359	221.652	-0.5294	0.1736	-3.0501	0.0023	0.0442	cryba1a	crystallin, beta A1a	436683	ZDB-GENE-040718-107
LL0000007413	235.066	-0.5252	0.1645	-3.1917	0.0014	0.0333	cryl1	crystallin, lambda 1	751596	ZDB-GENE-060810-7
LL0000008072	764.769	0.5122	0.146	3.5088	0.0005	0.0173	CU571069.1		NA
LL0000008111	176.156	0.562	0.1482	3.7916	0.0001	0.0097	CU633775.1		NA
LL0000008256	274.97	-0.3021	0.0941	-3.211	0.0013	0.032	CU856344.2	PROLINE RICH 5 OBSERVED WITH RICTOR PROTOR	100537865
LL0000008376	234.575	0.6034	0.1774	3.4022	0.0007	0.0223	CU929259.1	microtubule-associated protein 4-like [Source:NCBI gene;Acc:100001114]	100001114
LL0000008522	217.128	-0.9607	0.2735	-3.5123	0.0004	0.0173	cyb5r2	cytochrome b5 reductase 2	751641	ZDB-GENE-060825-83
LL0000008652	1273.95	-0.5132	0.1488	-3.4495	0.0006	0.02	dab2	DAB adaptor protein 2	404040	ZDB-GENE-040303-1
LL0000008662	1012.08	-0.401	0.1217	-3.2957	0.001	0.0271	dad1	defender against cell death 1	566527	ZDB-GENE-060503-233
LL0000008734	964.445	0.4898	0.0819	5.9834	0	0	dctn1a	dynactin 1a	407638	ZDB-GENE-070117-2205
LL0000008781	1891.19	-0.3354	0.1034	-3.2444	0.0012	0.0299	ddx39aa	DEAD (Asp-Glu-Ala-Asp) box polypeptide 39Aa	325550	ZDB-GENE-030131-4275
LL0000008782	2801.53	-0.3863	0.1067	-3.6207	0.0003	0.014	ddx39ab	DEAD (Asp-Glu-Ala-Asp) box polypeptide 39Ab	406249	ZDB-GENE-040426-2902
LL0000008882	263.51	0.4494	0.1431	3.1398	0.0017	0.0368	dhrs11a	dehydrogenase/reductase (SDR family) member 11a	791578	ZDB-GENE-060929-324
LL0000008911	947.361	0.4685	0.098	4.7806	0	0.0006	dhx38	DEAH (Asp-Glu-Ala-His) box polypeptide 38	393850	ZDB-GENE-040426-1144
LL0000008917	715.91	0.3162	0.1036	3.052	0.0023	0.0439	dia1a	deleted in autism 1a [Source:ZFIN;Acc:ZDB-GENE-041114-148]	492795	ZDB-GENE-041114-148
LL0000008948	321.421	0.4877	0.1341	3.6373	0.0003	0.0135	diras1b	DIRAS family, GTP-binding RAS-like 1b	565395	ZDB-GENE-070912-620
LL0000008988	1192.67	0.3295	0.0785	4.1978	0	0.0034	dlgap4b	discs, large (Drosophila) homolog-associated protein 4b	569107	ZDB-GENE-101215-2
LL0000009081	3977.84	0.4482	0.1117	4.012	0.0001	0.0056	dnajc5aa	DnaJ (Hsp40) homolog, subfamily C, member 5aa	386768	ZDB-GENE-031113-20
LL0000009092	562.024	0.4046	0.1132	3.5738	0.0004	0.0152	dnal4a	dynein, axonemal, light chain 4a	445209	ZDB-GENE-040801-122
LL0000009111	1366.55	0.455	0.0918	4.9573	0	0.0003	dnmbp	dynamin binding protein	100005174	ZDB-GENE-101026-2
LL0000009119	1769.15	-0.4018	0.0915	-4.3887	0	0.0021	dnpep	aspartyl aminopeptidase	393122	ZDB-GENE-040426-852
LL0000009128	422.034	0.3185	0.1039	3.0665	0.0022	0.0428	dock11	dedicator of cytokinesis 11	799686	ZDB-GENE-060503-196
LL0000009129	2547.64	0.492	0.1021	4.8165	0	0.0005	dock3	dedicator of cytokinesis 3	100536057	ZDB-GENE-100624-1
LL0000009142	745.558	0.3589	0.0919	3.9071	0.0001	0.0071	dok4	docking protein 4	568912	ZDB-GENE-041008-91
LL0000009174	382.21	0.309	0.1003	3.0796	0.0021	0.0418	dpy19l1l	dpy-19-like 1, like (H. sapiens)	368327	ZDB-GENE-030521-11
LL0000009235	3271.85	0.3125	0.0835	3.7431	0.0002	0.0108	dscaml1	Down syndrome cell adhesion molecule like 1	100002762	ZDB-GENE-110601-1
LL0000009237	720.377	-0.479	0.12	-3.9915	0.0001	0.0057	dse	dermatan sulfate epimerase	568713	ZDB-GENE-041001-202
LL0000009287	1379.94	0.3545	0.1139	3.1109	0.0019	0.0393	dusp3a	dual specificity phosphatase 3a	100000665	ZDB-GENE-111207-3
LL0000039791	1574.55	0.3625	0.1005	3.6082	0.0003	0.0145	ebf1a	EBF transcription factor 1a	565310	ZDB-GENE-081028-51
LL0000009353	2208.92	0.5144	0.1016	5.0619	0	0.0002	ece2b	endothelin converting enzyme 2b	793465	ZDB-GENE-131120-140
LL0000009399	10986.3	-0.335	0.0904	-3.7049	0.0002	0.0118	eef1b2	eukaryotic translation elongation factor 1 beta 2	335370	ZDB-GENE-030131-7310
LL0000009446	1541.5	-0.3887	0.1221	-3.1829	0.0015	0.0339	eftud2	elongation factor Tu GTP binding domain containing 2	393480	ZDB-GENE-040426-1569
LL0000009449	132.936	-0.5302	0.1526	-3.474	0.0005	0.0188	egfl7	EGF-like-domain, multiple 7	678640	ZDB-GENE-040429-2
LL0000009462	1386.8	0.6452	0.1119	5.7657	0	0	ehbp1l1a	EH domain binding protein 1-like 1a	557083	ZDB-GENE-080917-27
LL0000009542	443.804	-0.4444	0.0907	-4.8992	0	0.0004	eipr1	EARP complex and GARP complex interacting protein 1	450045	ZDB-GENE-041010-167
LL0000009544	42171.4	-0.5207	0.133	-3.9144	0.0001	0.007	ela2	elastase 2	403061	ZDB-GENE-041117-1
LL0000009545	28710.7	-0.4539	0.1207	-3.7598	0.0002	0.0105	ela2l	elastase 2 like	334304	ZDB-GENE-040511-1
LL0000009546	43521.4	-0.7118	0.1378	-5.1664	0	0.0002	ela3l	elastase 3 like	554107	ZDB-GENE-060710-2
LL0000009570	555.067	0.4182	0.1229	3.4031	0.0007	0.0223	elmod2	ELMO/CED-12 domain containing 2	553267	ZDB-GENE-060824-2
LL0000009633	408.272	0.3302	0.0905	3.6478	0.0003	0.0134	en2a	engrailed homeobox 2a	30243	ZDB-GENE-980526-167
LL0000009634	262.399	0.358	0.1128	3.1732	0.0015	0.0345	en2b	engrailed homeobox 2b	30238	ZDB-GENE-980526-40
LL0000009660	1223.1	0.4942	0.0941	5.2518	0	0.0002	enpp5	ectonucleotide pyrophosphatase/phosphodiesterase 5	563498	ZDB-GENE-041014-10
LL0000009698	4523.57	-0.4398	0.124	-3.5463	0.0004	0.0158	epd	ependymin	30199	ZDB-GENE-980526-111
LL0000009702	762.006	0.5482	0.1228	4.4661	0	0.0017	epg5	ectopic P-granules autophagy protein 5 homolog (C. elegans)	569543	ZDB-GENE-070705-307
LL0000009706	502.994	0.3962	0.1298	3.0522	0.0023	0.0439	epha3	eph receptor A3	795902	ZDB-GENE-010724-10
LL0000009708	1844.58	0.5195	0.0987	5.2605	0	0.0002	epha4b	eph receptor A4b	64270	ZDB-GENE-030826-6
LL0000009714	514.823	0.6314	0.1513	4.1717	0	0.0036	ephb2a	eph receptor B2a	562176	ZDB-GENE-070713-2
LL0000009745	327.324	0.882	0.1681	5.248	0	0.0002	epsti1	epithelial stromal interaction 1	101884931	ZDB-GENE-081104-172
LL0000009833	277.606	0.4522	0.1315	3.4372	0.0006	0.0206	etnk2	ethanolamine kinase 2	555330	ZDB-GENE-050913-135
LL0000009889	671.909	0.4447	0.1309	3.3976	0.0007	0.0225	ext1a	exostosin glycosyltransferase 1a	497279	ZDB-GENE-050211-3
LL0000009985	873.76	0.418	0.1112	3.7595	0.0002	0.0105	fam131bb	family with sequence similarity 131 member Bb	556725	ZDB-GENE-100922-12
LL0000010004	943.743	0.3376	0.113	2.9885	0.0028	0.0489	fam161a	FAM161 centrosomal protein A	558320	ZDB-GENE-110310-1
LL0000010010	389.465	0.377	0.1225	3.0781	0.0021	0.0418	fam166b	family with sequence similarity 166 member B	100009651	ZDB-GENE-070209-41
LL0000010014	4276.46	0.3268	0.0748	4.3673	0	0.0022	fam168a	family with sequence similarity 168 member A	751761	ZDB-GENE-060825-128
LL0000010066	769.489	0.4305	0.115	3.7431	0.0002	0.0108	fam219aa	family with sequence similarity 219 member Aa	445197	ZDB-GENE-040801-110
LL0000010099	1032.52	0.4135	0.1034	3.9973	0.0001	0.0057	FAM72B	zgc:101564 [Source:ZFIN;Acc:ZDB-GENE-050320-120]	541418	ZDB-GENE-050320-120
LL0000010123	448.596	-0.4014	0.1112	-3.608	0.0003	0.0145	fam98a	family with sequence similarity 98 member A	559900	ZDB-GENE-091202-6
LL0000010138	1007.42	0.4412	0.1132	3.8975	0.0001	0.0073	far1	fatty acyl CoA reductase 1	406829	ZDB-GENE-040426-2908
LL0000010186	265.578	0.4746	0.1219	3.8938	0.0001	0.0073	fbxl20	F-box and leucine-rich repeat protein 20	100331130	ZDB-GENE-081031-27
LL0000010196	359.481	0.3451	0.1078	3.2025	0.0014	0.0325	fbxo10	F-box protein 10	563863	ZDB-GENE-090313-270
LL0000010256	768.679	0.3215	0.0872	3.6857	0.0002	0.0125	fer	fer (fps/fes related) tyrosine kinase	565199	ZDB-GENE-060526-234
LL0000010273	1594.67	0.5476	0.1292	4.2368	0	0.0031	fgd1	FYVE, RhoGEF and PH domain containing 1	560305	ZDB-GENE-081104-33
LL0000010428	286.863	0.7923	0.1922	4.1221	0	0.004	fnbp1a	formin binding protein 1a	558990	ZDB-GENE-081105-105
LL0000010436	1617.83	0.3907	0.089	4.39	0	0.0021	fndc3bb	fibronectin type III domain containing 3Bb	568274	ZDB-GENE-070510-2
LL0000010441	537.035	0.8877	0.2464	3.6034	0.0003	0.0146	fndc7a	fibronectin type III domain containing 7a	100538169	ZDB-GENE-070216-2
LL0000010452	1245.41	0.5531	0.1114	4.9651	0	0.0003	FO082781.1	mex-3 RNA binding family member A [Source:NCBI gene;Acc:100332760]	100332760
LL0000010467	124.961	-0.4051	0.1341	-3.0202	0.0025	0.0466	FO681393.1		NA
LL0000010637	168.292	-0.3414	0.1137	-3.0041	0.0027	0.0479	FP015810.1	UNKNOWN	NA
LL0000011015	893.072	0.3797	0.1212	3.1332	0.0017	0.0372	fyco1a	FYVE and coiled-coil domain autophagy adaptor 1a	565649	ZDB-GENE-110411-276
LL0000011026	532.123	-0.3396	0.0977	-3.4775	0.0005	0.0186	fzd6	frizzled class receptor 6	393533	ZDB-GENE-040426-1451
LL0000011074	4089.23	0.4124	0.0962	4.2874	0	0.0027	gabrg2	gamma-aminobutyric acid (GABA) A receptor, gamma 2	553402	ZDB-GENE-091118-65
LL0000006619	263.623	0.5016	0.1199	4.1837	0	0.0035	gabrg3	gamma-aminobutyric acid type A receptor gamma3 subunit [Source:NCBI gene;Acc:567057]	567057
LL0000011082	669.362	0.6312	0.1234	5.1142	0	0.0002	gabrz	gamma-aminobutyric acid (GABA) A receptor, zeta	561738	ZDB-GENE-080303-26
LL0000039816	261.986	-0.6432	0.1679	-3.8303	0.0001	0.0085	galnt10	UDP-N-acetyl-alpha-D-galactosamine:polypeptide N-acetylgalactosaminyltransferase 10 (GalNAc-T10)	767665	ZDB-GENE-030131-595
LL0000011168	3151.78	0.4437	0.0886	5.0072	0	0.0003	gatad2b	GATA zinc finger domain containing 2B	562045	ZDB-GENE-060503-655
LL0000011201	788.356	-0.3579	0.1011	-3.5399	0.0004	0.016	gcat	glycine C-acetyltransferase	402822	ZDB-GENE-060518-3
LL0000011233	111.653	0.454	0.1472	3.0833	0.002	0.0415	gdf11	growth differentiation factor 11	406247	ZDB-GENE-040427-2
LL0000011270	424.94	0.4972	0.1243	4.0003	0.0001	0.0057	GFOD1	si:ch211-276f18.2 [Source:ZFIN;Acc:ZDB-GENE-091118-89]	556899	ZDB-GENE-091118-89
LL0000011275	500.505	0.3914	0.1003	3.9025	0.0001	0.0072	gfra1b	gdnf family receptor alpha 1b	79377	ZDB-GENE-010226-3
LL0000011340	465.791	0.3072	0.0828	3.7116	0.0002	0.0117	gipr	gastric inhibitory polypeptide receptor	101885360	ZDB-GENE-050516-4
LL0000011355	344.069	-0.431	0.1242	-3.4705	0.0005	0.0189	gkup	glucuronokinase with putative uridyl pyrophosphorylase	569254	ZDB-GENE-080204-36
LL0000011378	1051.95	0.4035	0.1228	3.285	0.001	0.0275	glis2a	GLIS family zinc finger 2a	102725534	ZDB-GENE-130102-1
LL0000011445	884.398	0.3472	0.1029	3.3738	0.0007	0.0233	gnai3	guanine nucleotide binding protein (G protein), alpha inhibiting activity polypeptide 3	100006888	ZDB-GENE-070713-6
LL0000011447	2069.45	0.3053	0.0803	3.8003	0.0001	0.0095	gnal	guanine nucleotide binding protein (G protein), alpha activating activity polypeptide, olfactory type	492467	ZDB-GENE-041114-26
LL0000011486	401.899	0.454	0.1385	3.2772	0.001	0.0279	gnpat	glyceronephosphate O-acyltransferase	572335	ZDB-GENE-040618-4
LL0000011505	1397.53	0.3706	0.1161	3.1919	0.0014	0.0333	golga7	golgin A7	798622	ZDB-GENE-040625-142
LL0000011506	2121.62	0.4273	0.1317	3.245	0.0012	0.0299	golga7ba	golgin A7 family, member Ba	550228	ZDB-GENE-050417-14
LL0000011515	150.177	-0.436	0.1356	-3.2152	0.0013	0.0317	golt1bb	golgi transport 1Bb	557646	ZDB-GENE-050913-94
LL0000011519	1438.29	0.3893	0.0828	4.7029	0	0.0007	gorasp1a	golgi reassembly stacking protein 1a	492770	ZDB-GENE-030826-23
LL0000011527	3162.91	-0.3356	0.0928	-3.6148	0.0003	0.0143	got2b	glutamic-oxaloacetic transaminase 2b, mitochondrial	335974	ZDB-GENE-030131-7917
LL0000011557	2158.19	0.5305	0.134	3.9575	0.0001	0.0064	gpcpd1	glycerophosphocholine phosphodiesterase 1	492483	ZDB-GENE-060503-472
LL0000011573	3709.54	0.406	0.085	4.7756	0	0.0006	gpm6ba	glycoprotein M6Ba	368225	ZDB-GENE-030710-9
LL0000011598	2407.41	0.3454	0.0986	3.5024	0.0005	0.0175	gpr155a	G protein-coupled receptor 155a	100535239	ZDB-GENE-100922-89
LL0000011602	415.044	0.6095	0.2044	2.9819	0.0029	0.0495	gpr158a	G protein-coupled receptor 158a	570001	ZDB-GENE-060130-18
LL0000011613	226.858	-0.407	0.1366	-2.9803	0.0029	0.0495	gpr182	G protein-coupled receptor 182	323641	ZDB-GENE-030131-2361
LL0000011623	572.157	0.3663	0.0782	4.682	0	0.0008	gpr22b	G protein-coupled receptor 22b	100150048	ZDB-GENE-141212-234
LL0000011625	98.6359	0.4866	0.1541	3.1585	0.0016	0.0356	gpr26	G protein-coupled receptor 26	564928	ZDB-GENE-131121-131
LL0000011671	704.826	-0.6414	0.1923	-3.3349	0.0009	0.0252	gpx1b	glutathione peroxidase 1b	447895	ZDB-GENE-040912-60
LL0000011694	2016.07	0.3233	0.0992	3.2585	0.0011	0.0291	grb10b	growth factor receptor-bound protein 10b	562032	ZDB-GENE-091020-12
LL0000011706	1105.86	0.3841	0.1202	3.1939	0.0014	0.0332	grhl1	grainyhead-like transcription factor 1	324942	ZDB-GENE-030131-3665
LL0000011796	350.59	0.4021	0.1214	3.3114	0.0009	0.0265	gsg1l2b	gsg1-like 2b	100002460	ZDB-GENE-121214-171
LL0000011920	1516.05	-0.5347	0.1559	-3.4304	0.0006	0.0209	hadhab	hydroxyacyl-CoA dehydrogenase trifunctional multienzyme complex subunit alpha b	793834	ZDB-GENE-041111-204
LL0000012025	1731.05	0.3313	0.0936	3.5379	0.0004	0.016	hecw1b	HECT, C2 and WW domain containing E3 ubiquitin protein ligase 1b	563730	ZDB-GENE-060503-2
LL0000012274	383.85	0.3734	0.1153	3.2394	0.0012	0.0301	hoxc1a	homeobox C1a	58046	ZDB-GENE-000822-2
LL0000012352	130.588	-0.454	0.1502	-3.0222	0.0025	0.0464	hsd17b8	hydroxysteroid (17-beta) dehydrogenase 8	64815	ZDB-GENE-010110-1
LL0000012391	2083.9	0.4564	0.1289	3.5407	0.0004	0.016	hspb8	heat shock protein b8	791580	ZDB-GENE-030131-2480
LL0000012479	660.493	0.4447	0.1275	3.4885	0.0005	0.0181	iffo1a	intermediate filament family orphan 1a	561664	ZDB-GENE-060503-418
LL0000012522	339.61	0.3145	0.0952	3.3023	0.001	0.0268	ift81	intraflagellar transport 81 homolog	432390	ZDB-GENE-040714-3
LL0000012525	1574.58	0.386	0.0998	3.8668	0.0001	0.0077	igdcc3	immunoglobulin superfamily, DCC subclass, member 3	555947	ZDB-GENE-080303-24
LL0000012529	1411.44	0.4389	0.0886	4.9515	0	0.0003	igf1rb	insulin-like growth factor 1b receptor	245702	ZDB-GENE-020503-2
LL0000012693	1697.22	-0.4789	0.1128	-4.245	0	0.003	ilf2	interleukin enhancer binding factor 2	406517	ZDB-GENE-040426-2345
LL0000012811	765.236	0.4759	0.1341	3.5497	0.0004	0.0158	intu	inturned planar cell polarity protein	100007575	ZDB-GENE-110914-91
LL0000012840	1484.79	0.3394	0.093	3.6508	0.0003	0.0134	iqsec2a	IQ motif and Sec7 domain ArfGEF 2a	560461	ZDB-GENE-170302-3
LL0000012878	6851.07	0.4715	0.1485	3.1752	0.0015	0.0344	irs2a	insulin receptor substrate 2a	393285	ZDB-GENE-040426-975
LL0000012889	218.94	0.4369	0.1236	3.534	0.0004	0.0162	irx5b	iroquois homeobox 5b	405792	ZDB-GENE-040628-5
LL0000013065	1293.54	0.448	0.106	4.2252	0	0.0032	kat2b	K(lysine) acetyltransferase 2B	563942	ZDB-GENE-060503-207
LL0000013101	2739.27	0.3071	0.0607	5.0587	0	0.0002	kcnab2a	potassium voltage-gated channel, shaker-related subfamily, beta member 2 a	797337	ZDB-GENE-140515-2
LL0000013102	1104.49	0.4291	0.1064	4.0313	0.0001	0.0053	kcnab2b	potassium voltage-gated channel, shaker-related subfamily, beta member 2 b	565014	ZDB-GENE-080219-36
LL0000013110	1414.28	0.3727	0.0905	4.1173	0	0.0041	kcnc3b	potassium voltage-gated channel, Shaw-related subfamily, member 3b	564371	ZDB-GENE-100901-2
LL0000013145	1475.34	0.345	0.1	3.4508	0.0006	0.02	kcnj13	potassium inwardly rectifying channel subfamily J member 13	555691	ZDB-GENE-070129-1
LL0000013182	106.407	-0.6468	0.2149	-3.0097	0.0026	0.0475	kcnk5a	potassium channel, subfamily K, member 5a	570159	ZDB-GENE-051113-112
LL0000013183	415.123	-0.3697	0.1229	-3.0086	0.0026	0.0476	kcnk5b	potassium channel, subfamily K, member 5b	393606	ZDB-GENE-040426-1297
LL0000013197	406.738	0.4449	0.1315	3.3835	0.0007	0.0229	kcnq3	potassium voltage-gated channel, KQT-like subfamily, member 3	799747	ZDB-GENE-070912-301
LL0000013203	872.447	0.385	0.1097	3.5091	0.0004	0.0173	kcnt1	potassium channel, subfamily T, member 1	100004419	ZDB-GENE-091231-1
LL0000013231	168.213	-0.5263	0.1599	-3.2916	0.001	0.0271	kdelc1	KDEL (Lys-Asp-Glu-Leu) containing 1 [Source:ZFIN;Acc:ZDB-GENE-040426-878]	393905	ZDB-GENE-040426-878
LL0000013234	945.203	-0.3808	0.1142	-3.3334	0.0009	0.0252	kdelr2b	KDEL endoplasmic reticulum protein retention receptor 2b	325464	ZDB-GENE-030131-4189
LL0000013235	195.51	-0.5798	0.1436	-4.039	0.0001	0.0053	kdelr3	KDEL endoplasmic reticulum protein retention receptor 3	393613	ZDB-GENE-040426-1387
LL0000013237	174.11	0.4556	0.1374	3.3149	0.0009	0.0263	kdf1b	keratinocyte differentiation factor 1b	101886060	ZDB-GENE-100922-285
LL0000013315	817.203	0.3396	0.0848	4.0052	0.0001	0.0056	kif3b	kinesin family member 3B	100101641	ZDB-GENE-050119-3
LL0000013394	4157.73	0.3266	0.103	3.172	0.0015	0.0346	klhl21	kelch-like family member 21	404613	ZDB-GENE-040426-2627
LL0000013486	253.105	-0.4848	0.1319	-3.676	0.0002	0.0128	kyat3	kynurenine aminotransferase 3	393315	ZDB-GENE-040426-1299
LL0000013528	549.941	-0.4288	0.0928	-4.6216	0	0.001	lap3	leucine aminopeptidase 3	562854	ZDB-GENE-060719-1
LL0000013539	777.23	-0.3145	0.1056	-2.979	0.0029	0.0496	larp6a	La ribonucleoprotein 6, translational regulator a	334471	ZDB-GENE-030131-6403
LL0000013548	1279.64	0.3667	0.1076	3.4076	0.0007	0.0221	lats1	large tumor suppressor kinase 1	553164	ZDB-GENE-050523-2
LL0000013565	1368.33	0.318	0.0896	3.5474	0.0004	0.0158	lcorl	ligand dependent nuclear receptor corepressor-like	558430	ZDB-GENE-030131-6300
LL0000013583	3810.93	0.6361	0.1462	4.35	0	0.0022	ldlra	low density lipoprotein receptor a	387529	ZDB-GENE-031217-1
LL0000013645	104.858	0.503	0.1401	3.5911	0.0003	0.0149	lhfpl5b	LHFPL tetraspan subfamily member 5b	566999	ZDB-GENE-080220-51
LL0000013672	1693.43	0.3407	0.1067	3.1916	0.0014	0.0333	limch1a	LIM and calponin homology domains 1a	561940	ZDB-GENE-090312-153
LL0000013711	217.99	-0.4458	0.1181	-3.776	0.0002	0.0101	lix1	limb and CNS expressed 1	558010	ZDB-GENE-060526-123
LL0000013795	1397.12	0.4371	0.1261	3.4654	0.0005	0.0192	LO017872.1	pituitary tumor-transforming gene 1 protein-interacting protein-like [Source:NCBI gene;Acc:101886260]	101886260
LL0000039855	168.944	0.9735	0.2969	3.2794	0.001	0.0278	LOC100002266	NACHT	100002266	ZDB-GENE-081028-31
LL0000039878	4740.11	0.3974	0.1027	3.8702	0.0001	0.0077	LOC100333482	tubulin polymerization-promoting protein	100333482
LL0000039751	302.716	-0.4557	0.144	-3.1656	0.0015	0.0351	LOC100750260		100750260
LL0000014589	146.016	-0.3809	0.1267	-3.0073	0.0026	0.0477	LOC101882721	gastrula zinc finger protein XlCGF7.1-like	101882721
LL0000014691	109.174	-0.5106	0.1661	-3.0734	0.0021	0.0423	LOC101883235	uncharacterized LOC101883235,non-coding	101883235
LL0000014796	789.011	0.3744	0.076	4.9238	0	0.0003	LOC101883815	protein FAM122A-like	101883815
LL0000015269	149.877	0.6231	0.1718	3.6276	0.0003	0.0138	LOC101886111		NA
LL0000040037	531.494	0.3984	0.1232	3.2327	0.0012	0.0306	LOC556707	protein MB21D2	556707
LL0000018284	567.502	0.4196	0.1101	3.811	0.0001	0.0091	lpar1	lysophosphatidic acid receptor 1	368461	ZDB-GENE-030616-499
LL0000018307	1226.47	0.5286	0.0974	5.4275	0	0.0001	lrch1	leucine-rich repeats and calponin homology (CH) domain containing 1	560885	ZDB-GENE-030131-1783
LL0000018308	354.662	0.7699	0.1984	3.8795	0.0001	0.0075	lrch2	leucine-rich repeats and calponin homology (CH) domain containing 2	100150488	ZDB-GENE-080114-1
LL0000018309	519.325	0.53	0.1124	4.7166	0	0.0007	lrch3	leucine-rich repeats and calponin homology (CH) domain containing 3	100126105	ZDB-GENE-071004-44
LL0000018316	544.21	-0.3084	0.0898	-3.4347	0.0006	0.0207	lrfn5b	leucine rich repeat and fibronectin type III domain containing 5b	555839	ZDB-GENE-080327-20
LL0000018334	522.625	0.4625	0.1069	4.3256	0	0.0024	lrp1ba	low density lipoprotein receptor-related protein 1Ba	565136	ZDB-GENE-050208-608
LL0000018354	506.001	-0.4459	0.1441	-3.0943	0.002	0.0404	lrrc20	leucine rich repeat containing 20	492485	ZDB-GENE-041114-49
LL0000018396	1108.62	0.3686	0.1188	3.1032	0.0019	0.0398	lrrc8aa	leucine rich repeat containing 8 VRAC subunit Aa	327642	ZDB-GENE-030131-5853
LL0000018397	754.756	0.4401	0.1102	3.9918	0.0001	0.0057	lrrc8ab	leucine rich repeat containing 8 VRAC subunit Ab	557928	ZDB-GENE-060531-43
LL0000018400	696.566	0.5037	0.1618	3.1121	0.0019	0.0392	lrrc8db	leucine rich repeat containing 8 VRAC subunit Db	563923	ZDB-GENE-061013-487
LL0000018436	282.514	-0.3317	0.1013	-3.2735	0.0011	0.0281	lsm6	LSM6 homolog, U6 small nuclear RNA and mRNA degradation associated	415167	ZDB-GENE-040625-50
LL0000018479	267.659	-0.3546	0.1068	-3.3198	0.0009	0.026	lyplal1	lysophospholipase like 1	503751	ZDB-GENE-050306-32
LL0000018595	471.549	0.3421	0.1094	3.1267	0.0018	0.0377	MAP3K11	si:cabz01078036.1 [Source:ZFIN;Acc:ZDB-GENE-160728-33]	101886393	ZDB-GENE-160728-33
LL0000018603	826.993	0.3298	0.1074	3.0705	0.0021	0.0425	map3k20	mitogen-activated protein kinase kinase kinase 20 [Source:ZFIN;Acc:ZDB-GENE-070928-11]	100126011	ZDB-GENE-070928-11
LL0000018630	4950.69	0.387	0.0854	4.5318	0	0.0013	mapk10	mitogen-activated protein kinase 10	569698	ZDB-GENE-051120-117
LL0000018643	3139.19	0.311	0.0834	3.7301	0.0002	0.0111	mapk8b	mitogen-activated protein kinase 8b	65236	ZDB-GENE-010202-1
LL0000018667	1463.72	0.3278	0.0838	3.9096	0.0001	0.007	march5	membrane-associated ring finger (C3HC4) 5	561952	ZDB-GENE-070424-47
LL0000018758	103.799	0.6867	0.204	3.3667	0.0008	0.0237	mcf2l2	MCF.2 cell line derived transforming sequence-like 2	100149630	ZDB-GENE-100812-1
LL0000018782	721.041	0.4562	0.099	4.6089	0	0.001	mcoln1a	mucolipin 1a	406689	ZDB-GENE-040426-2704
LL0000018798	290.861	0.3696	0.1206	3.0657	0.0022	0.0429	MDFIC	si:ch211-262n1.4 [Source:ZFIN;Acc:ZDB-GENE-070705-162]	100150512	ZDB-GENE-070705-162
LL0000018802	427.465	-0.3884	0.1111	-3.4949	0.0005	0.0178	mdh1ab	malate dehydrogenase 1Ab, NAD (soluble)	335715	ZDB-GENE-030131-7655
LL0000018836	878.817	-0.3686	0.1027	-3.5899	0.0003	0.0149	med23	mediator complex subunit 23	445483	ZDB-GENE-040724-82
LL0000018837	357.002	-0.3612	0.1017	-3.5513	0.0004	0.0158	med24	mediator complex subunit 24	323621	ZDB-GENE-030131-2341
LL0000018928	1159.21	0.3966	0.1159	3.4215	0.0006	0.0214	mfge8b	milk fat globule-EGF factor 8 protein b	558580	ZDB-GENE-070209-137
LL0000018932	2404.38	0.3676	0.1059	3.4717	0.0005	0.0188	mfn2	mitofusin 2	567448	ZDB-GENE-081105-44
LL0000018937	464.659	0.6359	0.1401	4.5377	0	0.0013	mfsd11	major facilitator superfamily domain containing 11	570782	ZDB-GENE-050913-140
LL0000018947	286.109	-0.3027	0.1011	-2.9935	0.0028	0.0487	mfsd5	major facilitator superfamily domain containing 5	436986	ZDB-GENE-040718-468
LL0000018964	794.027	0.3229	0.092	3.5084	0.0005	0.0173	mgat4c	mgat4 family member C	100333333	ZDB-GENE-091204-429
LL0000018968	2982.92	0.435	0.1316	3.3044	0.001	0.0268	mgll	monoglyceride lipase	378960	ZDB-GENE-031006-9
LL0000018977	1061.62	-0.445	0.1466	-3.0356	0.0024	0.0453	mgst3a	microsomal glutathione S-transferase 3a	406736	ZDB-GENE-040426-2767
LL0000019008	285.86	0.6125	0.1748	3.5046	0.0005	0.0175	mical1	microtubule associated monooxygenase, calponin and LIM domain containing 1	568573	ZDB-GENE-081022-3
LL0000019013	286.998	0.6228	0.1793	3.473	0.0005	0.0188	micall1a	MICAL-like 1a	100149741	ZDB-GENE-110119-1
LL0000019020	2021.65	0.3774	0.0983	3.8409	0.0001	0.0082	micu3b	mitochondrial calcium uptake family, member 3b	100536173	ZDB-GENE-120813-5
LL0000019045	813.372	-0.3885	0.1017	-3.8206	0.0001	0.0088	minos1	mitochondrial inner membrane organizing system 1 [Source:ZFIN;Acc:ZDB-GENE-060825-325]	751699	ZDB-GENE-060825-325
LL0000019278	150.03	0.8917	0.1697	5.2551	0	0.0002	mir454b	microRNA 454b	100033791	ZDB-MIRNAG-090929-212
LL0000019346	125.425	0.8634	0.2631	3.2815	0.001	0.0277	mitfb	melanocyte inducing transcription factor b	114833	ZDB-GENE-010919-1
LL0000019382	1219.76	0.4575	0.1386	3.3011	0.001	0.0268	mlxip	MLX interacting protein	798052	ZDB-GENE-060526-8
LL0000019413	2251.38	0.36	0.1172	3.0709	0.0021	0.0425	mmp24	matrix metallopeptidase 24	571143	ZDB-GENE-040724-262
LL0000019490	1116.32	0.3546	0.1012	3.503	0.0005	0.0175	mpp3a	membrane protein, palmitoylated 3a (MAGUK p55 subfamily member 3)	572079	ZDB-GENE-130530-555
LL0000019530	466.889	-0.3393	0.1015	-3.3411	0.0008	0.0249	mrpl11	mitochondrial ribosomal protein L11	436829	ZDB-GENE-040718-294
LL0000019532	385.253	-0.4296	0.0962	-4.4666	0	0.0017	mrpl13	mitochondrial ribosomal protein L13	553555	ZDB-GENE-050522-167
LL0000019533	318.534	-0.3164	0.1027	-3.0795	0.0021	0.0418	mrpl14	mitochondrial ribosomal protein L14	394122	ZDB-GENE-040426-1066
LL0000019537	523.718	-0.3607	0.0979	-3.6844	0.0002	0.0125	mrpl18	mitochondrial ribosomal protein L18	768187	ZDB-GENE-061013-632
LL0000019540	231.226	-0.4694	0.129	-3.6383	0.0003	0.0135	mrpl20	mitochondrial ribosomal protein L20	751640	ZDB-GENE-030131-5299
LL0000019545	349.313	-0.3647	0.1104	-3.3033	0.001	0.0268	mrpl27	mitochondrial ribosomal protein L27	553709	ZDB-GENE-050522-129
LL0000019556	532.2	-0.3368	0.0874	-3.8524	0.0001	0.0081	mrpl39	mitochondrial ribosomal protein L39	334588	ZDB-GENE-030131-6520
LL0000019563	800.856	-0.3134	0.094	-3.3328	0.0009	0.0252	mrpl45	mitochondrial ribosomal protein L45	393277	ZDB-GENE-040426-1041
LL0000019570	121.367	-0.4153	0.1324	-3.1358	0.0017	0.037	mrpl53	mitochondrial ribosomal protein L53	447915	ZDB-GENE-040912-93
LL0000019572	455.911	-0.3345	0.0989	-3.3808	0.0007	0.023	mrpl57	mitochondrial ribosomal protein L57	393748	ZDB-GENE-040426-1745
LL0000019586	212.695	-0.5188	0.1188	-4.3653	0	0.0022	mrps21	mitochondrial ribosomal protein S21	100073334	ZDB-GENE-070615-13
LL0000019594	685.866	-0.3068	0.0779	-3.9415	0.0001	0.0066	mrps30	mitochondrial ribosomal protein S30	555760	ZDB-GENE-050809-4
LL0000019601	243.765	-0.382	0.0914	-4.179	0	0.0035	mrps6	mitochondrial ribosomal protein S6	751746	ZDB-GENE-060825-59
LL0000019634	582.944	-0.354	0.0911	-3.8835	0.0001	0.0074	msh2	mutS homolog 2 (E. coli)	406845	ZDB-GENE-040426-2932
LL0000019638	1194.13	-0.3031	0.0958	-3.1646	0.0016	0.0352	msh6	mutS homolog 6 (E. coli)	260437	ZDB-GENE-020905-3
LL0000019678	484.812	-0.3194	0.0986	-3.2405	0.0012	0.0301	mtap	methylthioadenosine phosphorylase	393526	ZDB-GENE-040426-1505
LL0000019769	747.633	0.4162	0.1234	3.373	0.0007	0.0233	mvb12ba	multivesicular body subunit 12Ba	767667	ZDB-GENE-060929-372
LL0000019867	543.899	0.4493	0.1323	3.3949	0.0007	0.0226	myo10l1	myosin X, like 1	566674	ZDB-GENE-080425-1
LL0000019919	1787.78	0.3456	0.0967	3.5727	0.0004	0.0152	myrip	myosin VIIA and Rab interacting protein	567049	ZDB-GENE-080123-1
LL0000019966	177.184	0.6427	0.1333	4.8207	0	0.0005	naif1	nuclear apoptosis inducing factor 1	562755	ZDB-GENE-081104-236
LL0000019988	505.155	-0.3417	0.0869	-3.9298	0.0001	0.0067	naprt	nicotinate phosphoribosyltransferase	393864	ZDB-GENE-040426-1897
LL0000020012	356.329	0.4371	0.1202	3.6369	0.0003	0.0135	nbeab	neurobeachin b	565885	ZDB-GENE-120329-2
LL0000020068	1236.69	-0.4828	0.0955	-5.0565	0	0.0002	ncln	nicalin	336844	ZDB-GENE-030131-8788
LL0000020110	908.859	-0.5347	0.1105	-4.8392	0	0.0005	ndufa11	NADH:ubiquinone oxidoreductase subunit A11	393497	ZDB-GENE-040426-1631
LL0000020112	658.58	-0.3176	0.1059	-2.9982	0.0027	0.0483	ndufa2	NADH:ubiquinone oxidoreductase subunit A2	554125	ZDB-GENE-050522-377
LL0000020115	5719.88	-0.3595	0.0938	-3.8321	0.0001	0.0085	ndufa4l	NADH:ubiquinone oxidoreductase subunit A4, like	406726	ZDB-GENE-040426-2756
LL0000020120	718.078	-0.3117	0.1027	-3.0351	0.0024	0.0453	ndufa7	NADH:ubiquinone oxidoreductase subunit A7	445042	ZDB-GENE-040801-169
LL0000020122	3314.68	-0.3121	0.0728	-4.2868	0	0.0027	ndufa9a	NADH:ubiquinone oxidoreductase subunit A9a	541331	ZDB-GENE-050320-20
LL0000020124	1618.89	-0.479	0.1571	-3.0491	0.0023	0.0442	ndufab1a	NADH:ubiquinone oxidoreductase subunit AB1a	573619	ZDB-GENE-040801-1
LL0000020125	775.515	-0.4511	0.1171	-3.8513	0.0001	0.0081	ndufab1b	NADH:ubiquinone oxidoreductase subunit AB1b	325712	ZDB-GENE-030131-4437
LL0000020134	671.207	-0.3329	0.1095	-3.0411	0.0024	0.0449	NDUFB1	NADH:ubiquinone oxidoreductase subunit B1 [Source:HGNC Symbol;Acc:HGNC:7695]	100535765
LL0000020137	1529.37	-0.3895	0.0943	-4.129	0	0.0039	ndufb2	NADH:ubiquinone oxidoreductase subunit B2	393764	ZDB-GENE-040426-1762
LL0000020138	1179.9	-0.4358	0.0941	-4.6304	0	0.0009	ndufb3	NADH:ubiquinone oxidoreductase subunit B3	100332034	ZDB-GENE-091204-407
LL0000020145	1093.98	-0.4144	0.1103	-3.7576	0.0002	0.0105	ndufc2	NADH:ubiquinone oxidoreductase subunit C2	541390	ZDB-GENE-050320-87
LL0000020148	1701.89	-0.4421	0.0986	-4.4858	0	0.0016	ndufs3	NADH:ubiquinone oxidoreductase core subunit S3	550451	ZDB-GENE-050417-274
LL0000020152	2543.69	-0.3229	0.0951	-3.3965	0.0007	0.0226	ndufs7	NADH:ubiquinone oxidoreductase core subunit S7	796997	ZDB-GENE-041111-261
LL0000020171	3064.79	0.3487	0.0813	4.2882	0	0.0027	nedd4a	NEDD4 E3 ubiquitin protein ligase a	619412	ZDB-GENE-051005-2
LL0000020238	2371.12	0.4441	0.0786	5.6486	0	0.0001	nfasca	neurofascin homolog (chicken) a	100141490	ZDB-GENE-080229-6
LL0000020299	1776.23	0.3278	0.0899	3.6479	0.0003	0.0134	nhsb	Nance-Horan syndrome b (congenital cataracts and dental anomalies)	559636	ZDB-GENE-090617-2
LL0000020416	11580.8	-0.3189	0.097	-3.2862	0.001	0.0275	nme2b.1	NME/NM23 nucleoside diphosphate kinase 2b, tandem duplicate 1	30083	ZDB-GENE-000210-32
LL0000020500	99.7123	-0.6063	0.1909	-3.1758	0.0015	0.0344	noxo1b	NADPH oxidase organizer 1b	561765	ZDB-GENE-101203-1
LL0000020526	266.119	0.612	0.1918	3.1902	0.0014	0.0335	nphp3	nephronophthisis 3	562601	ZDB-GENE-091204-117
LL0000020596	1401.87	0.4147	0.0926	4.4789	0	0.0016	nr5a2	nuclear receptor subfamily 5, group A, member 2	30749	ZDB-GENE-990415-79
LL0000020616	849.751	0.3186	0.1012	3.1492	0.0016	0.0362	nrg1	neuregulin 1	796461	ZDB-GENE-050302-113
LL0000020648	1729.21	0.5277	0.1202	4.3883	0	0.0021	nsd3	nuclear receptor binding SET domain protein 3	100006350	ZDB-GENE-050324-2
LL0000020685	628.89	0.3239	0.0977	3.316	0.0009	0.0262	ntn1a	netrin 1a	30227	ZDB-GENE-990415-169
LL0000020714	332.633	-0.3888	0.1141	-3.4079	0.0007	0.0221	nudcd1	NudC domain containing 1	553654	ZDB-GENE-050522-483
LL0000020784	255.325	0.3141	0.1	3.1407	0.0017	0.0368	nxph2b	neurexophilin 2b	797297	ZDB-GENE-090708-1
LL0000020917	237.942	0.3779	0.1161	3.2549	0.0011	0.0292	oprd1a	opioid receptor, delta 1a	30509	ZDB-GENE-990415-199
LL0000020919	452.363	0.4235	0.1134	3.7347	0.0002	0.0109	oprk1	opioid receptor, kappa 1	360139	ZDB-GENE-030729-1
LL0000020921	401.399	0.4691	0.1097	4.2763	0	0.0028	oprm1	opioid receptor, mu 1	65088	ZDB-GENE-010125-1
LL0000021094	814.21	0.611	0.1239	4.9327	0	0.0003	OSBPL8	oxysterol binding protein-like 8 [Source:NCBI gene;Acc:101883298]	101883298
LL0000021158	1007.76	0.4119	0.1031	3.9959	0.0001	0.0057	oxsr1a	oxidative stress responsive kinase 1a	568602	ZDB-GENE-070620-25
LL0000021228	97.0046	-0.5816	0.1943	-2.9926	0.0028	0.0487	palb2	partner and localizer of BRCA2	558923	ZDB-GENE-090313-43
LL0000021248	954.623	-0.3084	0.0729	-4.228	0	0.0032	pank4	pantothenate kinase 4 (inactive)	393487	ZDB-GENE-040426-1592
LL0000021314	879.532	0.3107	0.0913	3.4028	0.0007	0.0223	patz1	POZ/BTB and AT hook containing zinc finger 1	560290	ZDB-GENE-111223-4
LL0000021324	250.246	0.6907	0.1331	5.1901	0	0.0002	pax5	paired box 5	60636	ZDB-GENE-001030-2
LL0000021428	940.678	0.3133	0.0972	3.2245	0.0013	0.0311	pcif1	PDX1 C-terminal inhibiting factor 1	553360	ZDB-GENE-120920-2
LL0000021440	1522.94	-0.4282	0.1285	-3.3326	0.0009	0.0252	pcna	proliferating cell nuclear antigen	30678	ZDB-GENE-000210-8
LL0000021454	4967.39	0.335	0.0803	4.174	0	0.0036	pcsk1	proprotein convertase subtilisin/kexin type 1	100005716	ZDB-GENE-071009-1
LL0000021532	7544	-0.3127	0.1005	-3.1105	0.0019	0.0393	pdia3	protein disulfide isomerase family A, member 3	378851	ZDB-GENE-031002-9
LL0000021540	1448.01	0.3808	0.0988	3.8552	0.0001	0.008	pdk3a	pyruvate dehydrogenase kinase, isozyme 3a	560068	ZDB-GENE-061220-3
LL0000021598	1824.92	-0.372	0.0946	-3.9311	0.0001	0.0067	pepd	peptidase D	337498	ZDB-GENE-030131-9444
LL0000021628	858.187	-0.3663	0.1066	-3.4362	0.0006	0.0206	pfdn4	prefoldin subunit 4	572231	ZDB-GENE-100922-122
LL0000021648	2029.73	-0.4501	0.1451	-3.102	0.0019	0.0399	pgam2	phosphoglycerate mutase 2 (muscle)	572733	ZDB-GENE-040116-6
LL0000021652	318.842	0.4671	0.1431	3.2631	0.0011	0.0287	pgap3	post-GPI attachment to proteins phospholipase 3	100136873	ZDB-GENE-080204-27
LL0000021663	257.841	-1.3901	0.4133	-3.3634	0.0008	0.0238	pglyrp6	peptidoglycan recognition protein 6	571817	ZDB-GENE-071227-2
LL0000021670	659.841	0.4289	0.1396	3.0714	0.0021	0.0424	pgpep1	pyroglutamyl-peptidase I	553547	ZDB-GENE-050522-88
LL0000021683	4529.1	-0.3442	0.1115	-3.0867	0.002	0.0411	phb	prohibitin	321346	ZDB-GENE-030131-6577
LL0000021685	810.221	-0.3862	0.1123	-3.4401	0.0006	0.0204	phb2b	prohibitin 2b	436954	ZDB-GENE-040718-430
LL0000021705	685.881	0.6077	0.1146	5.3024	0	0.0002	PHF21B	PHD finger protein 21B [Source:NCBI gene;Acc:101883360]	101883360
LL0000021768	331.834	-0.4189	0.1131	-3.7049	0.0002	0.0118	pigbos1	PIGB opposite strand 1 [Source:NCBI gene;Acc:100534660]	100534660
LL0000021978	1326.81	0.4154	0.1081	3.8435	0.0001	0.0082	pip4k2ab	phosphatidylinositol-5-phosphate 4-kinase, type II, alpha b	555920	ZDB-GENE-070912-272
LL0000021981	901.909	0.3877	0.0983	3.943	0.0001	0.0066	pip4p1a	phosphatidylinositol-4,5-bisphosphate 4-phosphatase 1a	556136	ZDB-GENE-051113-312
LL0000022035	1063.42	0.3966	0.0919	4.317	0	0.0025	pknox1.2	pbx/knotted 1 homeobox 1.2	170445	ZDB-GENE-020123-1
LL0000022083	1388.22	0.3716	0.1018	3.6505	0.0003	0.0134	plch1	phospholipase C, eta 1	566479	ZDB-GENE-060503-398
LL0000022129	593.799	0.3683	0.1005	3.6648	0.0002	0.0131	plekho2	pleckstrin homology domain containing, family O member 2	100334463	ZDB-GENE-120406-4
LL0000022170	750.624	-0.5335	0.1708	-3.1246	0.0018	0.0379	pls1	plastin 1 (I isoform)	334273	ZDB-GENE-030131-6205
LL0000022179	2445.92	0.3032	0.0845	3.5872	0.0003	0.015	plxna1a	plexin A1a	795761	ZDB-GENE-140106-137
LL0000022180	1399.87	0.3359	0.0915	3.6694	0.0002	0.0129	plxna2	plexin A2	561285	ZDB-GENE-090311-6
LL0000022269	541.403	-0.3016	0.1011	-2.9831	0.0029	0.0495	polr1c	RNA polymerase I and III subunit C	393538	ZDB-GENE-040426-1495
LL0000022284	439.262	-0.412	0.087	-4.7383	0	0.0007	polr2l	polymerase (RNA) II (DNA directed) polypeptide L	553705	ZDB-GENE-050522-181
LL0000022343	427.22	0.3656	0.0902	4.0524	0.0001	0.0051	pou6f2	POU class 6 homeobox 2	100001518	ZDB-GENE-091118-71
LL0000022350	2451.55	0.389	0.0778	5.0026	0	0.0003	pparab	peroxisome proliferator-activated receptor alpha b	557714	ZDB-GENE-990415-211
LL0000022366	803.868	0.3264	0.1074	3.0382	0.0024	0.0451	ppfia4	PTPRF interacting protein alpha 4	100005543	ZDB-GENE-070720-14
LL0000022377	234.646	-0.4079	0.1283	-3.179	0.0015	0.0342	ppie	peptidylprolyl isomerase E (cyclophilin E)	550373	ZDB-GENE-050417-167
LL0000022379	2383.89	-0.3548	0.0962	-3.6861	0.0002	0.0125	ppifb	peptidylprolyl isomerase Fb	641328	ZDB-GENE-051030-126
LL0000022381	174.335	-0.4826	0.1568	-3.0786	0.0021	0.0418	ppih	peptidylprolyl isomerase H (cyclophilin H)	494165	ZDB-GENE-040625-127
LL0000022412	4252.33	-0.3148	0.0939	-3.353	0.0008	0.0243	ppp1cbl	protein phosphatase 1, catalytic subunit, beta isoform, like	334597	ZDB-GENE-030131-6529
LL0000022455	1390.05	0.4748	0.1177	4.0341	0.0001	0.0053	ppp1r9ba	protein phosphatase 1, regulatory subunit 9Ba	558232	ZDB-GENE-091006-1
LL0000022467	2065.68	0.3454	0.0887	3.8929	0.0001	0.0073	ppp2r2d	protein phosphatase 2, regulatory subunit B, delta	405816	ZDB-GENE-040426-2086
LL0000022535	1014.95	-0.3645	0.1059	-3.4415	0.0006	0.0204	prdx4	peroxiredoxin 4	570477	ZDB-GENE-030131-1096
LL0000022563	203.206	-0.5879	0.1662	-3.5383	0.0004	0.016	prim2	DNA primase subunit 2	407653	ZDB-GENE-050522-471
LL0000022593	383.002	0.4245	0.1313	3.2333	0.0012	0.0306	prkcg	protein kinase C, gamma	100003514	ZDB-GENE-090206-1
LL0000022624	669.584	-0.3987	0.1115	-3.5745	0.0004	0.0152	prmt5	protein arginine methyltransferase 5	368664	ZDB-GENE-030616-585
LL0000022626	477.22	-0.33	0.0987	-3.3438	0.0008	0.0248	prmt7	protein arginine methyltransferase 7	393475	ZDB-GENE-040426-1560
LL0000022687	1465.74	0.3386	0.1047	3.2331	0.0012	0.0306	prr5a	proline rich 5a (renal)	555584	ZDB-GENE-130530-791
LL0000022695	328.463	0.5055	0.1419	3.561	0.0004	0.0156	PRRG3	si:dkey-38k9.5 [Source:ZFIN;Acc:ZDB-GENE-091204-100]	563290	ZDB-GENE-091204-100
LL0000022697	3140.07	0.3266	0.1095	2.9815	0.0029	0.0495	prrt1	proline-rich transmembrane protein 1	559734	ZDB-GENE-060503-686
LL0000022708	72287.5	-0.4926	0.132	-3.7319	0.0002	0.011	prss59.1	serine protease 59, tandem duplicate 1	322453	ZDB-GENE-030131-1173
LL0000022739	139.407	-0.4508	0.1465	-3.0782	0.0021	0.0418	psma6l	proteasome 20S subunit alpha 6, like	83917	ZDB-GENE-010502-2
LL0000022807	206.84	0.478	0.1352	3.535	0.0004	0.0162	ptchd1	patched domain containing 1	562268	ZDB-GENE-061220-1
LL0000022886	1664.78	0.4447	0.0926	4.8011	0	0.0005	ptpn5	protein tyrosine phosphatase non-receptor type 5	559524	ZDB-GENE-101028-3
LL0000022896	2779.79	0.3325	0.1036	3.2095	0.0013	0.0321	ptprdb	protein tyrosine phosphatase receptor type Db	100073332	ZDB-GENE-070615-38
LL0000022897	616.436	0.3661	0.1029	3.559	0.0004	0.0156	ptprea	protein tyrosine phosphatase receptor type Ea	100499203	ZDB-GENE-100714-1
LL0000022911	163.936	0.6902	0.196	3.5221	0.0004	0.0168	ptprq	protein tyrosine phosphatase receptor type Q	555426	ZDB-GENE-050419-183
LL0000022955	1347.22	0.3251	0.0991	3.2809	0.001	0.0277	pvrl2l	PVR cell adhesion molecule related 2 like	560933	ZDB-GENE-060503-249
LL0000022986	2358.87	0.4229	0.1331	3.1772	0.0015	0.0343	qdpra	quinoid dihydropteridine reductase a	566323	ZDB-GENE-070705-197
LL0000022987	329.26	-0.3052	0.0996	-3.064	0.0022	0.043	qdprb1	quinoid dihydropteridine reductase b1	791448	ZDB-GENE-050522-320
LL0000022989	2284.29	0.3427	0.078	4.3917	0	0.0021	qki2	QKI, KH domain containing, RNA binding 2	393815	ZDB-GENE-040426-1462
LL0000023014	714.293	0.4763	0.1572	3.03	0.0024	0.0456	rab11al	RAB11a, member RAS oncogene family, like	386994	ZDB-GENE-031118-188
LL0000023038	745.716	0.4812	0.0924	5.2078	0	0.0002	rab22a	RAB22A, member RAS oncogene family	100001531	ZDB-GENE-041114-161
LL0000023080	2864.45	0.3911	0.0753	5.1919	0	0.0002	rab4b	RAB4B, member RAS oncogene family	445498	ZDB-GENE-040822-15
LL0000023091	1247.67	0.3181	0.1066	2.9855	0.0028	0.0491	rab8a	RAB8A, member RAS oncogene family	571897	ZDB-GENE-070424-36
LL0000023096	1051.62	0.3068	0.0945	3.2476	0.0012	0.0297	rabep1	rabaptin, RAB GTPase binding effector protein 1	568064	ZDB-GENE-060526-165
LL0000023154	1572.41	0.491	0.1225	4.0074	0.0001	0.0056	ralbp1	ralA binding protein 1	404612	ZDB-GENE-040426-2098
LL0000040123	1779.38	0.3049	0.0825	3.6971	0.0002	0.012	rap1gap	RAP1 GTPase activating protein	100144557	ZDB-GENE-080402-9
LL0000023181	1105.76	0.3651	0.0963	3.7902	0.0002	0.0097	rap1gap2a	RAP1 GTPase activating protein 2a	561339	ZDB-GENE-061013-179
LL0000023185	747.873	0.3271	0.0988	3.3105	0.0009	0.0265	rap2ab	RAP2A, member of RAS oncogene family b	100003903	ZDB-GENE-090312-116
LL0000023252	343.325	-0.4533	0.135	-3.3567	0.0008	0.0241	rb1	retinoblastoma 1	777733	ZDB-GENE-040428-1
LL0000023270	1653.84	0.3339	0.0859	3.8858	0.0001	0.0074	rbm10	RNA binding motif protein 10	101882554	ZDB-GENE-100922-245
LL0000023284	803.829	1.0292	0.1914	5.3758	0	0.0001	rbm24b	RNA binding motif protein 24b	562236	ZDB-GENE-060312-43
LL0000023290	4093.68	0.331	0.0969	3.4142	0.0006	0.0218	rbm33a	RNA binding motif protein 33a	100149667	ZDB-GENE-140106-90
LL0000023327	372.842	0.4531	0.1445	3.1365	0.0017	0.0369	rbpjb	recombination signal binding protein for immunoglobulin kappa J region b	563306	ZDB-GENE-070319-1
LL0000023333	916.187	-0.3318	0.1097	-3.0245	0.0025	0.0462	rbx1	ring-box 1, E3 ubiquitin protein ligase	449846	ZDB-GENE-041008-106
LL0000023334	1757.71	0.3606	0.0937	3.8491	0.0001	0.0081	rc3h1a	ring finger and CCCH-type domains 1a	568568	ZDB-GENE-050208-702
LL0000023400	1768.62	0.3296	0.1085	3.0368	0.0024	0.0453	reps2	RALBP1 associated Eps domain containing 2	101882936	ZDB-GENE-130415-3
LL0000023411	1586.29	0.4193	0.0967	4.3353	0	0.0023	retreg3	reticulophagy regulator family member 3	566014	ZDB-GENE-080520-1
LL0000023562	185.074	-0.5165	0.1136	-4.5471	0	0.0013	rfc3	replication factor C (activator 1) 3	259256	ZDB-GENE-020809-3
LL0000023572	162.684	-0.3698	0.1141	-3.2403	0.0012	0.0301	rft1	RFT1 homolog	559873	ZDB-GENE-110411-126
LL0000023583	1367.97	0.4401	0.1162	3.7865	0.0002	0.0098	rfx7a	regulatory factor X7a	560368	ZDB-GENE-100309-3
LL0000023614	457.457	0.6988	0.1732	4.034	0.0001	0.0053	rgs3b	regulator of G protein signaling 3b	557360	ZDB-GENE-060531-24
LL0000023618	519.992	0.3695	0.0878	4.2078	0	0.0033	rgs6	regulator of G protein signaling 6	562667	ZDB-GENE-030131-31
LL0000023649	960.625	0.472	0.1183	3.9912	0.0001	0.0057	rhobtb1	Rho related BTB domain containing 1	100537290	ZDB-GENE-130530-871
LL0000023652	2126.27	0.366	0.0835	4.384	0	0.0021	rhobtb4	Rho related BTB domain containing 4	553415	ZDB-GENE-060315-11
LL0000023655	228.574	0.459	0.1513	3.0346	0.0024	0.0453	rhof	ras homolog family member F	573655	ZDB-GENE-050522-280
LL0000023680	913.715	0.3736	0.1065	3.5085	0.0005	0.0173	rictora	RPTOR independent companion of MTOR, complex 2 a	561703	ZDB-GENE-060526-49
LL0000023691	1010.72	0.3723	0.0941	3.9573	0.0001	0.0064	rims1b	regulating synaptic membrane exocytosis 1b	568486	ZDB-GENE-101223-4
LL0000023696	756.241	0.3716	0.1018	3.6491	0.0003	0.0134	rims4	regulating synaptic membrane exocytosis 4	570923	ZDB-GENE-110103-1
LL0000023760	562.873	-0.3428	0.0786	-4.3632	0	0.0022	rnf121	ring finger protein 121	606559	ZDB-GENE-050809-3
LL0000023763	766.883	0.6679	0.1488	4.4874	0	0.0016	rnf126	ring finger protein 126	100009648	ZDB-GENE-070209-292
LL0000023788	1618.05	0.403	0.1079	3.7363	0.0002	0.0109	rnf169	ring finger protein 169	795748	ZDB-GENE-030131-4336
LL0000023809	855.415	0.3338	0.1053	3.1689	0.0015	0.0348	rnf215	ring finger protein 215	101882431	ZDB-GENE-060526-65
LL0000023824	2627.42	0.4421	0.0924	4.7846	0	0.0006	rnf38	ring finger protein 38	566820	ZDB-GENE-030131-8693
LL0000023830	3573.66	0.3731	0.0751	4.9656	0	0.0003	rnf44	ring finger protein 44	767686	ZDB-GENE-060929-604
LL0000023864	1759.47	0.407	0.079	5.1523	0	0.0002	rorb	RAR-related orphan receptor B	567943	ZDB-GENE-061204-2
LL0000023878	431.497	-0.4076	0.1091	-3.735	0.0002	0.0109	rpap1	RNA polymerase II associated protein 1	570666	ZDB-GENE-090914-1
LL0000023881	547.205	-0.4207	0.1046	-4.0232	0.0001	0.0054	rpe	ribulose-5-phosphate-3-epimerase	334897	ZDB-GENE-030131-6837
LL0000023895	48237.4	-0.3907	0.1164	-3.3572	0.0008	0.0241	rpl10	ribosomal protein L10	336712	ZDB-GENE-030131-8656
LL0000023897	38274.1	-0.3208	0.0969	-3.3098	0.0009	0.0265	rpl11	ribosomal protein L11	415229	ZDB-GENE-040625-147
LL0000023898	50970.7	-0.3095	0.0943	-3.2805	0.001	0.0277	rpl12	ribosomal protein L12	327089	ZDB-GENE-030131-5297
LL0000023900	32429.9	-0.3965	0.1071	-3.7021	0.0002	0.0119	rpl13a	ribosomal protein L13a	560828	ZDB-GENE-030131-168
LL0000023905	38165.3	-0.3341	0.0957	-3.4927	0.0005	0.0178	rpl18a	ribosomal protein L18a	394035	ZDB-GENE-040426-1071
LL0000023910	37239	-0.3156	0.0915	-3.4482	0.0006	0.0201	rpl23	ribosomal protein L23	336812	ZDB-GENE-030131-8756
LL0000023912	42054.5	-0.3126	0.0984	-3.1761	0.0015	0.0344	rpl24	ribosomal protein L24	192301	ZDB-GENE-020419-25
LL0000023914	28437.7	-0.3469	0.1003	-3.459	0.0005	0.0195	rpl27	ribosomal protein L27	325618	ZDB-GENE-030131-4343
LL0000023918	111693	-0.3062	0.0973	-3.1476	0.0016	0.0363	rpl3	ribosomal protein L3	322571	ZDB-GENE-030131-1291
LL0000023921	42430.6	-0.3009	0.1007	-2.9886	0.0028	0.0489	rpl32	ribosomal protein L32	556556	ZDB-GENE-060331-105
LL0000023929	13684.9	-0.3152	0.1037	-3.0381	0.0024	0.0451	rpl38	ribosomal protein L38	436759	ZDB-GENE-030131-8752
LL0000023931	102675	-0.3117	0.0874	-3.5655	0.0004	0.0155	rpl4	ribosomal protein L4	337090	ZDB-GENE-030131-9034
LL0000023935	59096.5	-0.304	0.0944	-3.2188	0.0013	0.0314	rpl7	ribosomal protein L7	336710	ZDB-GENE-030131-8654
LL0000023938	66745	-0.3213	0.1009	-3.1827	0.0015	0.0339	rpl8	ribosomal protein L8	393686	ZDB-GENE-040426-1670
LL0000023940	103329	-0.3696	0.0945	-3.9117	0.0001	0.007	rplp0	ribosomal protein, large, P0	58101	ZDB-GENE-000629-1
LL0000023941	52420.8	-0.3259	0.1007	-3.2371	0.0012	0.0303	rplp1	ribosomal protein, large, P1	336719	ZDB-GENE-030131-8663
LL0000023942	18039.9	-0.4709	0.1214	-3.8782	0.0001	0.0075	rplp2	ribosomal protein, large P2	335629	ZDB-GENE-031018-2
LL0000023962	28967.1	-0.3053	0.0904	-3.3768	0.0007	0.0232	rps10	ribosomal protein S10	394121	ZDB-GENE-040426-1481
LL0000023963	36199.2	-0.3291	0.1088	-3.0254	0.0025	0.0461	rps11	ribosomal protein S11	406686	ZDB-GENE-040426-2701
LL0000023965	31050	-0.3246	0.0979	-3.3166	0.0009	0.0262	rps13	ribosomal protein S13	415169	ZDB-GENE-040625-52
LL0000023966	40754.6	-0.3278	0.1075	-3.048	0.0023	0.0442	rps14	ribosomal protein S14	336687	ZDB-GENE-030131-8631
LL0000023967	24750.2	-0.3931	0.1199	-3.2789	0.001	0.0278	rps15	ribosomal protein S15	337148	ZDB-GENE-030131-9092
LL0000023976	29642.9	-0.4648	0.1208	-3.8466	0.0001	0.0082	rps20	ribosomal protein S20	406485	ZDB-GENE-040426-2284
LL0000023980	30695.1	-0.3087	0.1013	-3.0479	0.0023	0.0442	rps25	ribosomal protein S25	393788	ZDB-GENE-040426-1788
LL0000023990	75335	-0.3013	0.0964	-3.1244	0.0018	0.0379	rps3a	ribosomal protein S3A	337240	ZDB-GENE-030131-9184
LL0000023992	37844.7	-0.3978	0.1056	-3.7655	0.0002	0.0103	rps5	ribosomal protein S5	192297	ZDB-GENE-020419-12
LL0000023993	63713.6	-0.3147	0.1003	-3.1388	0.0017	0.0368	rps6	ribosomal protein S6	445028	ZDB-GENE-040801-8
LL0000023997	638.853	0.6669	0.1137	5.8642	0	0	rps6ka3b	ribosomal protein S6 kinase, polypeptide 3b	100009657	ZDB-GENE-070209-74
LL0000024005	44479	-0.3055	0.0895	-3.4125	0.0006	0.0219	rps7	ribosomal protein S7	393725	ZDB-GENE-040426-1718
LL0000024050	1032.97	0.6033	0.1551	3.8892	0.0001	0.0073	rsf1a	remodeling and spacing factor 1a	564825	ZDB-GENE-120215-90
LL0000024106	3685.12	0.3021	0.0875	3.454	0.0006	0.0198	rusc1	RUN and SH3 domain containing 1	558727	ZDB-GENE-100922-274
LL0000024208	3411.7	-0.3164	0.0861	-3.6744	0.0002	0.0128	sars	seryl-tRNA synthetase [Source:ZFIN;Acc:ZDB-GENE-040831-1]	445405	ZDB-GENE-040831-1
LL0000024209	319.275	-0.4067	0.0751	-5.415	0	0.0001	sars2	seryl-tRNA synthetase 2, mitochondrial	394154	ZDB-GENE-040426-1616
LL0000024222	343.031	0.4129	0.1219	3.3861	0.0007	0.0229	satb1a	SATB homeobox 1a	378993	ZDB-GENE-031010-36
LL0000024261	1274.71	0.3529	0.096	3.6757	0.0002	0.0128	scap	SREBF chaperone	558292	ZDB-GENE-040107-41
LL0000024264	377.833	-0.5083	0.1667	-3.0481	0.0023	0.0442	scara5	scavenger receptor class A, member 5 (putative)	564500	ZDB-GENE-041210-258
LL0000024297	914.125	0.4529	0.1031	4.391	0	0.0021	scn2b	sodium channel, voltage-gated, type II, beta	777666	ZDB-GENE-070920-1
LL0000024301	2488.28	0.3659	0.0995	3.6782	0.0002	0.0128	scn4ba	sodium channel, voltage-gated, type IV, beta a	566069	ZDB-GENE-070615-18
LL0000024302	2406.43	0.386	0.1213	3.1828	0.0015	0.0339	scn4bb	sodium channel, voltage-gated, type IV, beta b	567239	ZDB-GENE-031116-71
LL0000024338	1334.39	0.4245	0.0974	4.3588	0	0.0022	sdcbp	syndecan binding protein (syntenin)	407719	ZDB-GENE-081104-57
LL0000024351	2575.92	-0.3001	0.0911	-3.2932	0.001	0.0271	sdhc	succinate dehydrogenase complex, subunit C, integral membrane protein	445129	ZDB-GENE-040801-26
LL0000024397	657.482	-0.3547	0.1064	-3.335	0.0009	0.0252	selenof	selenoprotein F	352923	ZDB-GENE-030327-1
LL0000024434	1338.46	0.3813	0.1071	3.5588	0.0004	0.0156	sema4ab	sema domain, immunoglobulin domain (Ig), transmembrane domain (TM) and short cytoplasmic domain, (semaphorin) 4Ab	571290	ZDB-GENE-060503-363
LL0000024490	1278.89	0.3893	0.0927	4.197	0	0.0034	serinc2l	serine incorporator 2, like	100329297	ZDB-GENE-100921-58
LL0000024561	629.476	0.4676	0.105	4.4552	0	0.0017	sfmbt2	Scm like with four mbt domains 2	555450	ZDB-GENE-041210-196
LL0000024589	4326.57	0.3616	0.1093	3.3074	0.0009	0.0266	sgip1a	SH3GL interacting endocytic adaptor 1a	566542	ZDB-GENE-131121-25
LL0000024645	835.849	0.3019	0.0775	3.8938	0.0001	0.0073	sh3glb2a	SH3-domain GRB2-like endophilin B2a	402885	ZDB-GENE-061201-8
LL0000024716	1657.07	0.3065	0.0925	3.3148	0.0009	0.0263	apold1b	apolipoprotein L domain containing 1b	100150119	ZDB-GENE-160728-30
LL0000024814	213.958	0.4016	0.1249	3.2164	0.0013	0.0316	si:ch1073-287p18.1	si:ch1073-287p18.1	556730	ZDB-GENE-081104-80
LL0000024820	212.542	-0.4996	0.1443	-3.4612	0.0005	0.0194	si:ch1073-314i13.4	si:ch1073-314i13.4	100330660	ZDB-GENE-120214-41
LL0000024830	617.437	0.4019	0.1122	3.5811	0.0003	0.015	si:ch1073-345a8.1	si:ch1073-345a8.1 [Source:ZFIN;Acc:ZDB-GENE-091204-447]	100149472	ZDB-GENE-080225-12
LL0000024921	238.129	0.4559	0.1156	3.9439	0.0001	0.0066	si:ch211-10d23.5	si:ch211-10d23.5	556599	ZDB-GENE-090313-10
LL0000025060	661.346	-0.4981	0.1384	-3.599	0.0003	0.0147	si:ch211-133n4.6	si:ch211-133n4.6	797776	ZDB-GENE-060503-571
LL0000025072	190.211	0.4843	0.1528	3.1695	0.0015	0.0348	si:ch211-136m16.8	si:ch211-136m16.8	100000629	ZDB-GENE-121214-301
LL0000025094	554.51	0.3863	0.1209	3.1957	0.0014	0.0331	si:ch211-140b10.6	si:ch211-140b10.6	567593	ZDB-GENE-091204-382
LL0000025183	163.651	0.7782	0.2146	3.6263	0.0003	0.0139	si:ch211-155k24.9	si:ch211-155k24.9	NA	ZDB-GENE-131127-51
LL0000025195	163.911	0.6084	0.1938	3.1389	0.0017	0.0368	si:ch211-156l18.8	si:ch211-156l18.8	100537469	ZDB-GENE-141215-43
LL0000025280	527.69	0.4324	0.1278	3.3835	0.0007	0.0229	si:ch211-167j9.4	si:ch211-167j9.4	NA	ZDB-GENE-131121-196
LL0000025340	1210.67	0.3329	0.0951	3.4998	0.0005	0.0176	si:ch211-188f17.1	si:ch211-188f17.1	103909734	ZDB-GENE-131120-111
LL0000040167	1339.34	0.5225	0.1473	3.5464	0.0004	0.0158	si:ch211-196c10.15	si:ch211-196c10.15	103911503	ZDB-GENE-141216-138
LL0000025407	207.636	0.4883	0.1336	3.6541	0.0003	0.0133	si:ch211-196f5.9	si:ch211-196f5.9	101884190	ZDB-GENE-120709-32
LL0000025472	182.355	0.7553	0.1696	4.4527	0	0.0017	si:ch211-202e12.3	si:ch211-202e12.3	100538174	ZDB-LINCRNAG-060526-81
LL0000025504	241.861	0.3711	0.1044	3.5555	0.0004	0.0157	si:ch211-207i20.2	si:ch211-207i20.2	568537	ZDB-GENE-141212-299
LL0000025537	2111.9	0.3465	0.1138	3.0451	0.0023	0.0445	si:ch211-210g13.5	si:ch211-210g13.5	327464	ZDB-GENE-030131-5675
LL0000025660	2967.91	0.4538	0.1204	3.77	0.0002	0.0103	si:ch211-225b11.1	si:ch211-225b11.1	561694	ZDB-GENE-060531-39
LL0000025820	264.224	0.4813	0.1576	3.0548	0.0023	0.0437	si:ch211-248l17.3	si:ch211-248l17.3	101883138	ZDB-GENE-120709-105
LL0000025866	418.666	0.3952	0.1271	3.1094	0.0019	0.0393	si:ch211-255i3.4	si:ch211-255i3.4	NA	ZDB-GENE-100922-237
LL0000025991	667.249	0.3406	0.0956	3.5641	0.0004	0.0155	si:ch211-282j22.3	si:ch211-282j22.3	562939	ZDB-GENE-091113-49
LL0000025997	256.814	-0.4025	0.1218	-3.3047	0.001	0.0268	si:ch211-284b7.3	si:ch211-284b7.3 [Source:ZFIN;Acc:ZDB-GENE-061207-34]	555997	ZDB-GENE-061207-34
LL0000026029	1413.61	0.3849	0.1259	3.056	0.0022	0.0436	si:ch211-288d18.1	si:ch211-288d18.1	558401	ZDB-GENE-060503-323
LL0000026070	1009.09	0.3505	0.0873	4.0163	0.0001	0.0056	si:ch211-57i17.1	si:ch211-57i17.1	565010	ZDB-GENE-041014-259
LL0000026107	286.299	-0.4891	0.1343	-3.6418	0.0003	0.0135	si:ch211-66e2.5	si:ch211-66e2.5	100150500	ZDB-GENE-131121-180
LL0000026159	446.241	0.3602	0.1013	3.5572	0.0004	0.0156	si:ch211-87m7.2	si:ch211-87m7.2	557243	ZDB-GENE-120215-153
LL0000026171	202.471	-0.7904	0.2336	-3.3841	0.0007	0.0229	si:ch211-93g23.2	si:ch211-93g23.2	100005086	ZDB-GENE-090312-164
LL0000026194	401.641	0.3334	0.0958	3.4809	0.0005	0.0185	si:ch73-109d9.3	si:ch73-109d9.3	101883524	ZDB-GENE-141212-331
LL0000026285	597.293	0.3577	0.0985	3.6318	0.0003	0.0137	si:ch73-193c12.2	si:ch73-193c12.2	100006062	ZDB-GENE-131127-646
LL0000026374	244.032	-0.3734	0.1005	-3.7146	0.0002	0.0116	si:ch73-257c13.2	si:ch73-257c13.2	566826	ZDB-GENE-081104-269
LL0000026537	3529.46	0.3004	0.0896	3.3526	0.0008	0.0243	si:ch73-386h18.1	si:ch73-386h18.1	563768	ZDB-GENE-050309-237
LL0000026678	1178.97	0.3225	0.0988	3.2639	0.0011	0.0287	si:dkey-118j18.2	si:dkey-118j18.2	100331646	ZDB-GENE-030131-8692
LL0000026777	40757.5	-0.3672	0.1227	-2.9927	0.0028	0.0487	si:dkey-151g10.6	si:dkey-151g10.6	NA	ZDB-GENE-030131-7528
LL0000026864	949.336	0.3981	0.0781	5.0951	0	0.0002	si:dkey-172h23.2	si:dkey-172h23.2	393772	ZDB-GENE-141212-258
LL0000026935	1488.99	0.4331	0.107	4.0473	0.0001	0.0052	si:dkey-187e18.1	si:dkey-187e18.1 [Source:ZFIN;Acc:ZDB-GENE-030131-6253]	108190639	ZDB-GENE-030131-6253
LL0000026945	426.585	-0.3831	0.0874	-4.3857	0	0.0021	si:dkey-188i13.11	si:dkey-188i13.11	100004663	ZDB-GENE-090313-209
LL0000026987	144.826	0.4684	0.1558	3.0057	0.0026	0.0478	si:dkey-196j8.2	si:dkey-196j8.2	103911977	ZDB-GENE-081107-58
LL0000027121	538.568	0.4003	0.114	3.5125	0.0004	0.0173	si:dkey-217l24.1	si:dkey-217l24.1	100538211	ZDB-GENE-131121-4
LL0000027129	311.595	-0.4177	0.1163	-3.5912	0.0003	0.0149	si:dkey-21a6.5	si:dkey-21a6.5	571530	ZDB-GENE-131121-257
LL0000040212	2423.64	0.3209	0.0677	4.7371	0	0.0007	si:dkey-222b8.1	si:dkey-222b8.1	560317	ZDB-GENE-060503-248
LL0000027192	463.682	0.4648	0.1149	4.0469	0.0001	0.0052	si:dkey-225f23.5	si:dkey-225f23.5	101884107	ZDB-GENE-131121-130
LL0000027197	168.602	0.5165	0.1735	2.9764	0.0029	0.0499	si:dkey-226l10.6	si:dkey-226l10.6	558387	ZDB-GENE-030131-1550
LL0000040213	1341.24	0.3497	0.0899	3.8893	0.0001	0.0073	si:dkey-237i9.1	si:dkey-237i9.1	100535835	ZDB-GENE-060503-441
LL0000027548	581.029	0.3635	0.1012	3.5927	0.0003	0.0149	si:dkey-29p10.4	si:dkey-29p10.4	571522	ZDB-GENE-050420-117
LL0000027637	544.788	0.363	0.0908	3.9964	0.0001	0.0057	si:dkey-3k24.5	si:dkey-3k24.5 [Source:ZFIN;Acc:ZDB-GENE-111102-3]	100003958	ZDB-GENE-111102-3
LL0000027681	100.889	0.6565	0.1739	3.7762	0.0002	0.0101	si:dkey-45k15.1	si:dkey-45k15.1	101882842	ZDB-GENE-081107-67
LL0000027740	891.768	0.3299	0.1057	3.1212	0.0018	0.0382	si:dkey-54n8.4	si:dkey-54n8.4	101886296	ZDB-GENE-131121-541
LL0000027841	768.423	-0.4113	0.1095	-3.7554	0.0002	0.0105	si:dkey-6n6.2	si:dkey-6n6.2 [Source:ZFIN;Acc:ZDB-GENE-060503-173]	751683	ZDB-GENE-060503-173
LL0000027880	332	-0.3356	0.0941	-3.5686	0.0004	0.0154	si:dkey-77f5.3	si:dkey-77f5.3	326903	ZDB-GENE-030131-5102
LL0000027984	516.998	0.3513	0.0963	3.6502	0.0003	0.0134	si:dkey-85n7.6	si:dkey-85n7.6	100329781	ZDB-GENE-110411-62
LL0000028009	257.721	-0.4128	0.0988	-4.1767	0	0.0035	si:dkey-88p24.11	si:dkey-88p24.11	558861	ZDB-GENE-030131-8991
LL0000028367	233.259	0.5768	0.1486	3.8807	0.0001	0.0075	si:zfos-1069f5.1	si:zfos-1069f5.1	103912059	ZDB-GENE-141215-70
LL0000028370	200.314	-0.3469	0.0992	-3.4979	0.0005	0.0177	si:zfos-128g4.2	si:zfos-128g4.2	110439798	ZDB-GENE-141212-308
LL0000028373	267.439	-0.4493	0.1215	-3.697	0.0002	0.012	si:zfos-169g10.3	si:zfos-169g10.3	100535353	ZDB-GENE-120215-190
LL0000028381	1267.9	0.4138	0.0879	4.7057	0	0.0007	si:zfos-2326c3.2	si:zfos-2326c3.2	561669	ZDB-GENE-091113-25
LL0000028484	129.529	0.6035	0.1869	3.2295	0.0012	0.0307	slc12a5a	solute carrier family 12 member 5a	572215	ZDB-GENE-120927-3
LL0000028536	123.109	-0.4631	0.1457	-3.1775	0.0015	0.0343	slc19a3a	solute carrier family 19 member 3a	557854	ZDB-GENE-110411-41
LL0000028553	3594.95	0.341	0.0808	4.2195	0	0.0032	slc20a2	solute carrier family 20 member 2	558346	ZDB-GENE-060929-828
LL0000028571	213.266	-0.637	0.1966	-3.24	0.0012	0.0301	slc22a7b.3	solute carrier family 22 member 7b, tandem duplicate 3	100001772	ZDB-GENE-131120-103
LL0000028573	506.8	0.6869	0.1956	3.5125	0.0004	0.0173	slc23a2	solute carrier family 23 member 2	100321249	ZDB-GENE-090521-3
LL0000028590	804.675	0.5582	0.1315	4.246	0	0.003	slc25a18	solute carrier family 25 member 18	568740	ZDB-GENE-041111-192
LL0000028604	633.226	-0.417	0.0838	-4.9743	0	0.0003	slc25a26	solute carrier family 25 member 26	560478	ZDB-GENE-050913-126
LL0000028692	176.839	-0.6321	0.2062	-3.0662	0.0022	0.0428	slc34a1a	solute carrier family 34 member 1a	100329340	ZDB-GENE-101006-3
LL0000028773	1432.51	0.3912	0.0835	4.6842	0	0.0008	slc44a1b	solute carrier family 44 member 1b	503933	ZDB-GENE-050309-63
LL0000028786	691.697	0.3561	0.1154	3.0856	0.002	0.0412	SLC46A3 (1 of many)	si:dkey-5g14.1 [Source:ZFIN;Acc:ZDB-GENE-091204-361]	556497	ZDB-GENE-091204-361
LL0000028792	5648.49	0.3876	0.0969	4.0011	0.0001	0.0057	slc48a1a	solute carrier family 48 member 1a	436697	ZDB-GENE-040718-121
LL0000028801	1025.96	0.5324	0.125	4.2591	0	0.0029	slc4a2b	solute carrier family 4 member 2b	570716	ZDB-GENE-030429-14
LL0000028849	3888.37	0.3655	0.1097	3.3323	0.0009	0.0252	slc6a6b	solute carrier family 6 member 6b	569098	ZDB-GENE-030131-3077
LL0000028852	4630.86	0.3101	0.1037	2.9903	0.0028	0.0489	slc6a9	solute carrier family 6 member 9	494490	ZDB-GENE-050105-3
LL0000028853	2685.39	0.4646	0.1416	3.2808	0.001	0.0277	slc7a1	solute carrier family 7 (cationic amino acid transporter, y+ system), member 1 [Source:ZFIN;Acc:ZDB-GENE-091116-69]	559627	ZDB-GENE-091116-69
LL0000028863	344.693	0.6116	0.1524	4.0131	0.0001	0.0056	slc7a4	solute carrier family 7 member 4	796100	ZDB-GENE-030919-2
LL0000028876	1917.49	0.512	0.1092	4.6871	0	0.0008	slc8a4a	solute carrier family 8 member 4a	568512	ZDB-GENE-060110-2
LL0000028904	469.247	0.4067	0.0937	4.3383	0	0.0023	slco5a1a	solute carrier organic anion transporter family member 5A1a	556735	ZDB-GENE-090316-1
LL0000028944	668	-0.3157	0.0956	-3.3034	0.001	0.0268	SMARCA4	transcription activator BRG1-like [Source:NCBI gene;Acc:100535713]	100535713
LL0000029075	1848	-0.4693	0.0952	-4.9311	0	0.0003	snrpb	small nuclear ribonucleoprotein polypeptides B and B1	402966	ZDB-GENE-040426-1819
LL0000029078	485.423	-0.3805	0.1172	-3.2473	0.0012	0.0297	snrpd1	small nuclear ribonucleoprotein D1 polypeptide	192331	ZDB-GENE-020419-14
LL0000029084	457.757	-0.3734	0.1061	-3.5207	0.0004	0.0169	snrpg	small nuclear ribonucleoprotein polypeptide G	447922	ZDB-GENE-040912-105
LL0000029087	623.646	0.4263	0.1242	3.4327	0.0006	0.0208	sntb2	syntrophin, beta 2	100331323	ZDB-GENE-131121-511
LL0000029098	1030.39	0.448	0.1067	4.1981	0	0.0034	snx13	sorting nexin 13	503733	ZDB-GENE-050306-12
LL0000029106	985.734	0.365	0.1029	3.5456	0.0004	0.0158	snx19b	sorting nexin 19b	568980	ZDB-GENE-030131-6331
LL0000029131	1647.7	0.3051	0.0926	3.295	0.001	0.0271	sobpa	sine oculis binding protein homolog (Drosophila) a	573683	ZDB-GENE-090313-313
LL0000029135	6132.78	0.4191	0.135	3.1042	0.0019	0.0398	socs2	suppressor of cytokine signaling 2	562062	ZDB-GENE-041210-171
LL0000029140	288.942	0.5835	0.1948	2.9948	0.0027	0.0486	socs5b	suppressor of cytokine signaling 5b	559639	ZDB-GENE-080722-18
LL0000029141	832.046	0.3677	0.0839	4.3824	0	0.0021	socs6a	suppressor of cytokine signaling 6a	558703	ZDB-GENE-080722-35
LL0000029154	1234.68	0.3259	0.0908	3.588	0.0003	0.015	sorbs2a	sorbin and SH3 domain containing 2a	571008	ZDB-GENE-070308-2
LL0000029158	277.403	0.4362	0.1454	2.9999	0.0027	0.0482	sorcs3b	sortilin related VPS10 domain containing receptor 3b	556262	ZDB-GENE-131121-455
LL0000029281	2423.59	0.439	0.0943	4.6544	0	0.0009	spina	spindlin a	792822	ZDB-GENE-161230-18
LL0000029288	758.611	-0.4267	0.1377	-3.0987	0.0019	0.0401	spink4	serine peptidase inhibitor, Kazal type 4	100331208	ZDB-GENE-130821-1
LL0000029302	407.592	0.5086	0.1064	4.781	0	0.0006	spon1a	spondin 1a	58027	ZDB-GENE-000427-9
LL0000029321	1321.26	0.4449	0.1062	4.1896	0	0.0035	sprn2	shadow of prion protein 2	100006310	ZDB-GENE-041221-1
LL0000029355	1019.81	0.6161	0.1125	5.4783	0	0.0001	src	v-src avian sarcoma (Schmidt-Ruppin A-2) viral oncogene homolog	325084	ZDB-GENE-030131-3809
LL0000029359	1460.82	-0.3513	0.1175	-2.9892	0.0028	0.0489	srd5a2a	steroid-5-alpha-reductase, alpha polypeptide 2a	550398	ZDB-GENE-050417-199
LL0000029417	262.786	-0.3144	0.1015	-3.0956	0.002	0.0402	ssbp1	single-stranded DNA binding protein 1	550504	ZDB-GENE-050417-340
LL0000029477	364.543	0.4408	0.123	3.5848	0.0003	0.015	st6galnac5a	ST6 (alpha-N-acetyl-neuraminyl-2,3-beta-galactosyl-1,3)-N-acetylgalactosaminide alpha-2,6-sialyltransferase 5a	563594	ZDB-GENE-070705-488
LL0000029523	1606.83	0.4928	0.1051	4.6889	0	0.0008	stat5a	signal transducer and activator of transcription 5a	369197	ZDB-GENE-030820-2
LL0000029525	2075.89	0.303	0.0817	3.7062	0.0002	0.0118	stat6	signal transducer and activator of transcription 6, interleukin-4 induced	337413	ZDB-GENE-030131-9359
LL0000029560	9218.13	0.3352	0.1095	3.0608	0.0022	0.0433	stk35	serine/threonine kinase 35	568080	ZDB-GENE-061103-553
LL0000029590	1278.01	-0.5772	0.1357	-4.2531	0	0.0029	stra6	signaling receptor and transporter of retinol STRA6	724007	ZDB-GENE-060616-252
LL0000029598	477.146	0.7908	0.2348	3.3672	0.0008	0.0237	strn	striatin, calmodulin binding protein	791160	ZDB-GENE-070112-1172
LL0000029602	3368.79	-0.3703	0.0976	-3.793	0.0001	0.0097	stt3a	STT3 oligosaccharyltransferase complex catalytic subunit A	266797	ZDB-GENE-021015-3
LL0000029605	151.682	0.5638	0.1864	3.0243	0.0025	0.0462	stum	stum, mechanosensory transduction mediator homolog	562918	ZDB-GENE-041014-164
LL0000029628	2679.16	0.368	0.1177	3.1269	0.0018	0.0377	stxbp1b	syntaxin binding protein 1b	557717	ZDB-GENE-060531-166
LL0000029633	195.306	0.6172	0.1889	3.2675	0.0011	0.0285	stxbp5b	syntaxin binding protein 5b (tomosyn)	571925	ZDB-GENE-090821-5
LL0000029644	6718.08	-0.3082	0.0854	-3.6074	0.0003	0.0145	suclg1	succinate-CoA ligase, alpha subunit	436850	ZDB-GENE-040912-101
LL0000029672	4319.31	-0.4868	0.1393	-3.4943	0.0005	0.0178	sult6b1	sulfotransferase family, cytosolic, 6b, member 1	322462	ZDB-GENE-050417-228
LL0000029953	263.281	0.7282	0.1989	3.6608	0.0003	0.0132	taok2b	TAO kinase 2b	100151551	ZDB-GENE-110603-3
LL0000029962	547.459	0.3376	0.1034	3.2643	0.0011	0.0287	tapt1a	transmembrane anterior posterior transformation 1a	558330	ZDB-GENE-131017-2
LL0000030126	983.622	0.4186	0.1329	3.1488	0.0016	0.0362	tead1b	TEA domain family member 1b	100006454	ZDB-GENE-091013-5
LL0000030128	1142.3	0.3131	0.0861	3.6353	0.0003	0.0136	tead3b	TEA domain family member 3 b	794293	ZDB-GENE-080103-3
LL0000030171	148.382	-0.5566	0.1819	-3.0599	0.0022	0.0434	tes	testis derived transcript (3 LIM domains)	403032	ZDB-GENE-040718-59
LL0000030179	1336.24	0.5277	0.1271	4.1529	0	0.0038	tet2	tet methylcytosine dioxygenase 2	101887161	ZDB-GENE-090312-98
LL0000030208	1208.2	0.3657	0.118	3.0995	0.0019	0.0401	tfe3a	transcription factor binding to IGHM enhancer 3a	114834	ZDB-GENE-010919-2
LL0000030210	898.317	0.3695	0.1101	3.3554	0.0008	0.0241	tfeb	transcription factor EB	562289	ZDB-GENE-090807-3
LL0000030233	988.989	0.3187	0.0859	3.7076	0.0002	0.0118	tgfbr3	transforming growth factor, beta receptor III	100332594	ZDB-GENE-120215-125
LL0000030282	1463.09	-0.3605	0.1037	-3.4749	0.0005	0.0188	thop1	thimet oligopeptidase 1	436628	ZDB-GENE-040718-47
LL0000030328	438.875	-0.4424	0.1243	-3.5588	0.0004	0.0156	timm8b	translocase of inner mitochondrial membrane 8 homolog B (yeast)	793663	ZDB-GENE-031019-1
LL0000030416	860.676	-0.3404	0.108	-3.1505	0.0016	0.0361	tmc6b	transmembrane channel-like 6b	436978	ZDB-GENE-040718-460
LL0000030489	1190.11	0.3669	0.0938	3.9097	0.0001	0.007	tmem150ab	transmembrane protein 150Ab	393483	ZDB-GENE-040426-1576
LL0000030506	454.902	-0.3248	0.103	-3.1525	0.0016	0.0359	tmem168a	transmembrane protein 168a	100034546	ZDB-GENE-050419-97
LL0000030507	168.29	0.4018	0.1348	2.9813	0.0029	0.0495	tmem168b	transmembrane protein 168b	558640	ZDB-GENE-090406-3
LL0000030542	212.796	-0.4568	0.1002	-4.558	0	0.0013	tmem192	transmembrane protein 192	797335	ZDB-GENE-040426-2254
LL0000030552	1269.95	0.3266	0.1055	3.0959	0.002	0.0402	tmem204	transmembrane protein 204	751647	ZDB-GENE-040724-12
LL0000030559	276.338	0.3847	0.1217	3.1621	0.0016	0.0354	tmem218	transmembrane protein 218	393369	ZDB-GENE-040426-1232
LL0000030578	943.248	0.369	0.0956	3.8614	0.0001	0.0078	tmem240a	transmembrane protein 240a	568378	ZDB-GENE-090313-306
LL0000030593	168.351	-0.4236	0.131	-3.2346	0.0012	0.0305	tmem256	transmembrane protein 256	550283	ZDB-GENE-050417-92
LL0000030598	109.277	-0.436	0.1278	-3.4112	0.0006	0.0219	tmem264	transmembrane protein 264	798655	ZDB-GENE-060503-911
LL0000030639	940.956	0.4948	0.0979	5.054	0	0.0002	tmem63bb	transmembrane protein 63Bb	569678	ZDB-GENE-030131-7663
LL0000030649	777.34	0.4148	0.0974	4.2584	0	0.0029	tmem74b	transmembrane protein 74B	797493	ZDB-GENE-120120-1
LL0000030653	3905.96	0.6685	0.1472	4.5424	0	0.0013	tmem86a	transmembrane protein 86A	541385	ZDB-GENE-050320-81
LL0000030662	1291.76	0.4083	0.0936	4.3598	0	0.0022	tmem94	transmembrane protein 94	795408	ZDB-GENE-121130-1
LL0000030671	2544.89	0.3452	0.1093	3.158	0.0016	0.0356	tmod2	tropomodulin 2	447869	ZDB-GENE-040912-185
LL0000030746	2818.23	0.4158	0.0777	5.3537	0	0.0001	tnikb	TRAF2 and NCK interacting kinase b	556959	ZDB-GENE-051113-320
LL0000030747	4649.12	0.3391	0.0819	4.1395	0	0.0039	tnip1	TNFAIP3 interacting protein 1	449958	ZDB-GENE-070112-1502
LL0000030750	716.366	0.3952	0.1189	3.3245	0.0009	0.0257	tnk2a	tyrosine kinase, non-receptor, 2a	100148041	ZDB-GENE-091118-85
LL0000030764	2594.81	-0.3804	0.117	-3.2517	0.0011	0.0294	tnni2a.1	troponin I type 2a (skeletal, fast), tandem duplicate 1	492493	ZDB-GENE-041114-60
LL0000030765	722.347	-0.431	0.135	-3.1936	0.0014	0.0332	tnni2a.2	troponin I type 2a (skeletal, fast), tandem duplicate 2	394068	ZDB-GENE-040426-970
LL0000030793	827.541	0.5028	0.1466	3.431	0.0006	0.0209	tns1b	tensin 1b	555362	ZDB-GENE-030131-6933
LL0000031037	248.75	-0.3584	0.1182	-3.0318	0.0024	0.0456	trappc6b	trafficking protein particle complex 6b	450008	ZDB-GENE-041010-122
LL0000031108	224.142	-0.3913	0.1283	-3.0486	0.0023	0.0442	trim36	tripartite motif containing 36	406849	ZDB-GENE-040426-2936
LL0000031161	338.575	-0.3818	0.1047	-3.6451	0.0003	0.0134	trmt61a	tRNA methyltransferase 61A	436593	ZDB-GENE-040718-5
LL0000031195	1605.6	0.3309	0.0946	3.4967	0.0005	0.0178	trpm3	transient receptor potential cation channel, subfamily M, member 3	565807	ZDB-GENE-060531-95
LL0000031262	1277.24	0.3128	0.0952	3.287	0.001	0.0274	tspan9a	tetraspanin 9a	555341	ZDB-GENE-060503-632
LL0000031343	1112.03	0.3429	0.0865	3.9616	0.0001	0.0063	ttyh3a	tweety family member 3a	556314	ZDB-GENE-120508-1
LL0000031373	1666.75	0.3653	0.1195	3.0563	0.0022	0.0436	tulp1a	TUB like protein 1a	100330754	ZDB-GENE-110411-122
LL0000031394	917.489	0.3929	0.1262	3.1142	0.0018	0.039	twsg1a	twisted gastrulation BMP signaling modulator 1a	84037	ZDB-GENE-010509-2
LL0000031419	608.851	0.3404	0.0939	3.6249	0.0003	0.0139	tyk2	tyrosine kinase 2	100536675	ZDB-GENE-071116-4
LL0000031443	22948	-0.4218	0.1173	-3.5955	0.0003	0.0147	uba52	ubiquitin A-52 residue ribosomal protein fusion product 1	641289	ZDB-GENE-051023-7
LL0000031450	3443.73	0.3769	0.1238	3.0444	0.0023	0.0446	ubald2	UBA-like domain containing 2	553806	ZDB-GENE-050522-185
LL0000031457	866.691	0.3992	0.0926	4.3095	0	0.0025	ubash3ba	ubiquitin associated and SH3 domain containing Ba	558545	ZDB-GENE-060526-172
LL0000031471	3624.69	0.4605	0.1054	4.3692	0	0.0022	ube2d4	ubiquitin-conjugating enzyme E2D 4 (putative)	100001914	ZDB-GENE-070424-86
LL0000031503	294.051	0.7359	0.2439	3.0178	0.0025	0.0468	ube3b	ubiquitin protein ligase E3B	556864	ZDB-GENE-060526-231
LL0000031545	421.771	0.5198	0.1232	4.2174	0	0.0032	uck1	uridine-cytidine kinase 1	447928	ZDB-GENE-040912-113
LL0000031562	929.416	-0.3419	0.1089	-3.1397	0.0017	0.0368	ufsp2	ufm1-specific peptidase 2	336782	ZDB-GENE-030131-8726
LL0000031588	149.201	-0.5609	0.1791	-3.132	0.0017	0.0373	ugt5b1	UDP glucuronosyltransferase 5 family, polypeptide B1	100415791	ZDB-GENE-100406-3
LL0000031599	259.821	-0.4884	0.1358	-3.5969	0.0003	0.0147	ugt5g1	UDP glucuronosyltransferase 5 family, polypeptide G1	570913	ZDB-GENE-080305-10
LL0000031607	1054.24	0.4894	0.152	3.2192	0.0013	0.0314	ulk1b	unc-51 like autophagy activating kinase 1	558848	ZDB-GENE-071203-2
LL0000031611	900.199	0.4698	0.125	3.758	0.0002	0.0105	umad1	UBAP1-MVB12-associated (UMA) domain containing 1	100148025	ZDB-GENE-070705-289
LL0000031615	981.712	0.3218	0.0895	3.5969	0.0003	0.0147	unc119.1	unc-119 homolog 1	338230	ZDB-GENE-030219-130
LL0000031628	208.199	0.7006	0.1955	3.584	0.0003	0.015	unc5b	unc-5 netrin receptor B	494130	ZDB-GENE-041213-1
LL0000031640	3661.36	0.3856	0.0866	4.4548	0	0.0017	unkl	unk like zinc finger	565405	ZDB-GENE-131120-196
LL0000031669	1735.33	-0.314	0.101	-3.1103	0.0019	0.0393	uqcrq	ubiquinol-cytochrome c reductase, complex III subunit VII	436768	ZDB-GENE-040718-199
LL0000031688	927.988	0.3085	0.0937	3.2934	0.001	0.0271	usf3	upstream transcription factor family member 3	101884408	ZDB-GENE-111109-1
LL0000031700	5490.57	0.4014	0.1296	3.0963	0.002	0.0402	usp13	ubiquitin specific peptidase 13	558011	ZDB-GENE-080724-7
LL0000031795	699.409	0.3805	0.1066	3.5698	0.0004	0.0154	vangl1	VANGL planar cell polarity protein 1	403076	ZDB-GENE-040621-2
LL0000031803	1270.23	0.4267	0.1204	3.5453	0.0004	0.0158	vash2	vasohibin 2	562668	ZDB-GENE-041014-355
LL0000031844	1157.66	0.5206	0.1531	3.4013	0.0007	0.0223	vgll2a	vestigial-like family member 2a	556856	ZDB-GENE-050913-38
LL0000031885	713.651	-0.5107	0.1046	-4.8802	0	0.0004	vps26c	VPS26 endosomal protein sorting factor C	445026	ZDB-GENE-040801-6
LL0000031961	292.76	-0.5732	0.1737	-3.3002	0.001	0.0268	wars	tryptophanyl-tRNA synthetase [Source:ZFIN;Acc:ZDB-GENE-040426-1742]	108179007	ZDB-GENE-040426-1742
LL0000031990	2358.39	-0.3137	0.09	-3.4863	0.0005	0.0182	wdr1	WD repeat domain 1	394014	ZDB-GENE-040426-804
LL0000032048	536.761	0.3084	0.1035	2.9806	0.0029	0.0495	wdr91	WD repeat domain 91	402898	ZDB-GENE-050113-2
LL0000032116	1522.54	0.3822	0.0824	4.6363	0	0.0009	wscd2	WSC domain containing 2	561091	ZDB-GENE-060526-124
LL0000032117	172.274	0.3597	0.1152	3.1214	0.0018	0.0382	wt1a	WT1 transcription factor a	30245	ZDB-GENE-980526-558
LL0000032174	287.442	0.548	0.1323	4.1426	0	0.0039	wwc1	WW and C2 domain containing 1	560785	ZDB-GENE-091118-8
LL0000032192	2046.41	0.7339	0.2368	3.0993	0.0019	0.0401	xirp2b	xin actin binding repeat containing 2b	100535904	ZDB-GENE-030521-26
LL0000032512	227.705	0.4895	0.1258	3.8909	0.0001	0.0073	XLOC_002533		NA
LL0000032792	624.23	0.3347	0.1042	3.211	0.0013	0.032	XLOC_004991		NA
LL0000033221	288.202	0.7055	0.1971	3.5788	0.0003	0.0151	XLOC_008601		NA
LL0000033222	224.034	1.1857	0.3015	3.9327	0.0001	0.0067	XLOC_008602		NA
LL0000033230	184.375	0.3666	0.1134	3.2317	0.0012	0.0306	XLOC_008693		NA
LL0000033308	452.178	0.3668	0.1066	3.4417	0.0006	0.0204	XLOC_009496		NA
LL0000033448	154.273	0.4466	0.1423	3.1395	0.0017	0.0368	XLOC_010379		NA
LL0000033661	957.835	0.5336	0.146	3.6545	0.0003	0.0133	XLOC_011941		NA
LL0000034022	430.803	0.4207	0.1395	3.0151	0.0026	0.0469	XLOC_014585		NA
LL0000034275	107.303	-0.5028	0.1686	-2.9818	0.0029	0.0495	XLOC_016198		NA
LL0000034389	440.984	0.3641	0.1073	3.3919	0.0007	0.0227	XLOC_017089		NA
LL0000034807	1300.06	0.4089	0.0926	4.4152	0	0.002	XLOC_020079		NA
LL0000034973	103.35	0.4948	0.149	3.3205	0.0009	0.026	XLOC_021436		NA
LL0000035165	169.686	0.5719	0.1863	3.0702	0.0021	0.0425	XLOC_023226		NA
LL0000035286	697.039	0.5683	0.1406	4.041	0.0001	0.0053	XLOC_024231		NA
LL0000035763	132.222	0.4881	0.157	3.1083	0.0019	0.0394	XLOC_028243		NA
LL0000036972	2955.95	0.4386	0.1205	3.6389	0.0003	0.0135	XLOC_036961		NA
LL0000037518	549.842	0.5161	0.1005	5.1355	0	0.0002	XLOC_041348		NA
LL0000038213	2918.26	-0.323	0.0995	-3.2476	0.0012	0.0297	xpnpep1	X-prolyl aminopeptidase (aminopeptidase P) 1, soluble	406253	ZDB-GENE-040426-999
LL0000038229	334.606	-0.628	0.1762	-3.5638	0.0004	0.0155	xrcc5	X-ray repair complementing defective repair in Chinese hamster cells 5	449848	ZDB-GENE-041008-108
LL0000038296	1523.53	0.3034	0.074	4.1015	0	0.0043	zbtb10	zinc finger and BTB domain containing 10	566269	ZDB-GENE-030429-10
LL0000038302	686.784	0.4999	0.1666	3.0011	0.0027	0.0482	zbtb16b	zinc finger and BTB domain containing 16b	569773	ZDB-GENE-100923-1
LL0000038310	211.764	0.4445	0.1037	4.2874	0	0.0027	zbtb25	zinc finger and BTB domain containing 25	567401	ZDB-GENE-041001-125
LL0000038351	369.799	0.508	0.1698	2.9914	0.0028	0.0488	zc3h6	zinc finger CCCH-type containing 6	559312	ZDB-GENE-120727-18
LL0000038373	635.008	0.3858	0.0742	5.2	0	0.0002	zdhhc12b	zinc finger DHHC-type palmitoyltransferase 12b	569129	ZDB-GENE-070705-356
LL0000038384	362.846	0.3866	0.1034	3.7392	0.0002	0.0109	zdhhc20a	zinc finger DHHC-type palmitoyltransferase 20a	561776	ZDB-GENE-070424-38
LL0000038389	133.913	-0.5477	0.1506	-3.6379	0.0003	0.0135	zdhhc23b	zinc finger DHHC-type palmitoyltransferase 23b	445301	ZDB-GENE-040808-13
LL0000038395	487.062	0.3846	0.1146	3.3575	0.0008	0.0241	zdhhc5b	zinc finger DHHC-type palmitoyltransferase 5b	792560	ZDB-GENE-101117-1
LL0000038415	5698.53	0.4325	0.0962	4.4977	0	0.0015	zfhx4	zinc finger homeobox 4	556453	ZDB-GENE-070530-3
LL0000038441	3109.65	0.4985	0.1027	4.8533	0	0.0004	zgc:100918	zgc:100918	449549	ZDB-GENE-040927-2
LL0000038472	661.056	-0.4396	0.1334	-3.2951	0.001	0.0271	zgc:101858	zgc:101858	449555	ZDB-GENE-040927-13
LL0000038495	235.708	-0.3452	0.1113	-3.1026	0.0019	0.0399	zgc:109986	zgc:109986	553566	ZDB-GENE-050522-136
LL0000038500	5096.41	0.3361	0.0853	3.9424	0.0001	0.0066	zgc:110158	zgc:110158	553590	ZDB-GENE-050522-195
LL0000038516	307.381	-0.4588	0.1345	-3.4116	0.0006	0.0219	zgc:110410	zgc:110410	553618	ZDB-GENE-050522-465
LL0000038533	404.693	-0.569	0.1639	-3.4719	0.0005	0.0188	zgc:112001	zgc:112001	550384	ZDB-GENE-050417-178
LL0000038567	3336.3	0.3422	0.0776	4.4122	0	0.002	zgc:112982	zgc:112982	503771	ZDB-GENE-050306-55
LL0000038589	187.811	0.4627	0.1291	3.5854	0.0003	0.015	zgc:113227	zgc:113227	541506	ZDB-GENE-050327-32
LL0000038638	172.571	-0.4336	0.1211	-3.5808	0.0003	0.015	zgc:114119	zgc:114119	619273	ZDB-GENE-050913-56
LL0000038667	872.786	-0.4351	0.1377	-3.1599	0.0016	0.0355	zgc:136410	zgc:136410	449685	ZDB-GENE-060421-6071
LL0000038736	1217.51	0.3161	0.0799	3.955	0.0001	0.0064	zgc:153615	zgc:153615	777747	ZDB-GENE-061110-79
LL0000038823	442.185	0.4174	0.1002	4.1661	0	0.0036	zgc:162160	zgc:162160	561782	ZDB-GENE-070424-22
LL0000038831	1663.52	0.5935	0.1742	3.4078	0.0007	0.0221	zgc:162255	zgc:162255	100037321	ZDB-GENE-070410-51
LL0000038843	150.136	-0.595	0.158	-3.7652	0.0002	0.0103	zgc:162612	zgc:162612	100037333	ZDB-GENE-070410-88
LL0000038858	630.645	-0.4533	0.1139	-3.9792	0.0001	0.006	zgc:162944	zgc:162944	569993	ZDB-GENE-070424-75
LL0000038914	328.252	0.4533	0.124	3.6568	0.0003	0.0133	zgc:171482	zgc:171482	796610	ZDB-GENE-080204-84
LL0000039111	1600.72	0.4028	0.109	3.697	0.0002	0.012	zgc:194281	zgc:194281 [Source:ZFIN;Acc:ZDB-GENE-081022-94]	570279	ZDB-GENE-081022-94
LL0000039225	903.816	-0.346	0.1134	-3.0525	0.0023	0.0439	zgc:77086	zgc:77086 [Source:ZFIN;Acc:ZDB-GENE-040426-2238]	405841	ZDB-GENE-040426-2238
LL0000039272	21357.9	-0.4963	0.1559	-3.1828	0.0015	0.0339	zgc:92137	zgc:92137	445049	ZDB-GENE-040801-179
LL0000039286	1814.97	-0.8864	0.2855	-3.1044	0.0019	0.0398	zgc:92590	zgc:92590	474322	ZDB-GENE-041024-15
LL0000039310	377.581	0.3249	0.0933	3.48	0.0005	0.0185	zmat3	zinc finger, matrin-type 3	561535	ZDB-GENE-130530-881
LL0000039311	686.321	0.3384	0.0964	3.5093	0.0004	0.0173	zmat4a	zinc finger, matrin-type 4a	100270739	ZDB-GENE-081104-333
LL0000039317	2379.4	0.3722	0.0901	4.1311	0	0.0039	zmp:0000000521	zmp:0000000521	798602	ZDB-GENE-130530-524
LL0000039325	208.326	-0.3668	0.1102	-3.3298	0.0009	0.0254	zmp:0000000625	zmp:0000000625	100536024	ZDB-GENE-130530-628
LL0000039443	505.394	1.1726	0.3419	3.4298	0.0006	0.0209	znf1062	zinc finger protein 1062	NA	ZDB-GENE-120709-37
LL0000039588	972.702	0.3327	0.1018	3.2683	0.0011	0.0284	znf362b	zinc finger protein 362b	100038768	ZDB-GENE-070424-35

## Sheet: Suppl. Table 7
Supplementary Table 7: Differentially expressed genes between larvae exposed to control water versus CAC at elevated temperature
Control vs CAC, elevated temperature
geneID	baseMean	log2FoldChange	lfcSE	stat	pvalue	padj	gene symbol	gene description	EntrezGeneID	ZFINgeneID
LL0000019601	243.765	-0.4482	0.0909	-4.9322	0	0.0027	mrps6	mitochondrial ribosomal protein S6	751746	ZDB-GENE-060825-59

## Sheet: Suppl. Table 8
Supplementary Table 8: Summary of functional enrichment analysis for differentially expressed genes between the group exposed to control water and the group exposed to catfish cue at elevated temperature
GO ID	GO Name	GO Category	FDR	P-Value	Nr Test	Nr Reference	Non Annot Test	Non Annot Reference	TestSet Sequences
GO:0051641	cellular localization	biological process	0.027	0.0004	35	888	706	34722	LL0000000003;LL0000029628;LL0000039111;LL0000013583;LL0000005838;LL0000038441;LL0000013235;LL0000011573;LL0000013795;LL0000013234;LL0000011015;LL0000012522;LL0000023091;LL0000009081;LL0000011515;LL0000023096;LL0000019919;LL0000023691;LL0000030328;LL0000023038;LL0000001822;LL0000008734;LL0000032048;LL0000038373;LL0000005948;LL0000018782;LL0000031373;LL0000013145;LL0000018932;LL0000023080;LL0000019…
GO:0051128	regulation of cellular component organization	biological process	0.0454	0.0008	20	420	721	35190	LL0000001399;LL0000031607;LL0000001288;LL0000023652;LL0000024434;LL0000023411;LL0000023655;LL0000000325;LL0000001837;LL0000023649;LL0000000090;LL0000011015;LL0000018667;LL0000023080;LL0000022180;LL0000009128;LL0000020685;LL0000008652;LL0000025340;LL0000029135
GO:0120036	plasma membrane bounded cell projection organization	biological process	0.0177	0.0002	24	497	717	35113	LL0000023881;LL0000031628;LL0000031607;LL0000001288;LL0000024434;LL0000023411;LL0000029953;LL0000027637;LL0000001837;LL0000039111;LL0000010273;LL0000011573;LL0000010004;LL0000018932;LL0000012811;LL0000012522;LL0000023091;LL0000022180;LL0000009128;LL0000020685;LL0000005443;LL0000023096;LL0000025340;LL0000005560
GO:0007264	small GTPase mediated signal transduction	biological process	0.0364	0.0006	14	233	727	35377	LL0000026864;LL0000001288;LL0000001310;LL0000023652;LL0000023655;LL0000023649;LL0000012840;LL0000023080;LL0000009129;LL0000023181;LL0000009128;LL0000023185;LL0000040123;LL0000023154
GO:0030695	GTPase regulator activity	molecular function	0.016	0.0002	17	286	724	35324	LL0000026864;LL0000001288;LL0000001310;LL0000000452;LL0000023618;LL0000010273;LL0000012840;LL0000009570;LL0000018758;LL0000009129;LL0000023181;LL0000009128;LL0000023096;LL0000040123;LL0000009399;LL0000023154;LL0000009111
GO:0048666	neuron development	biological process	0.0225	0.0003	20	387	721	35223	LL0000031628;LL0000031607;LL0000001288;LL0000024434;LL0000008948;LL0000023411;LL0000029953;LL0000001837;LL0000018782;LL0000011573;LL0000020616;LL0000018932;LL0000013645;LL0000023091;LL0000007347;LL0000022180;LL0000020685;LL0000009446;LL0000025340;LL0000005560
GO:0030001	metal ion transport	biological process	0.0383	0.0006	19	381	722	35229	LL0000024302;LL0000028876;LL0000024301;LL0000019020;LL0000013183;LL0000013182;LL0000013110;LL0000013197;LL0000018782;LL0000013203;LL0000013145;LL0000013102;LL0000038823;LL0000004760;LL0000028792;LL0000028692;LL0000028852;LL0000025340;LL0000024264
GO:0005249	voltage-gated potassium channel activity	molecular function	0.0195	0.0002	8	73	733	35537	LL0000013203;LL0000013145;LL0000013102;LL0000038823;LL0000013183;LL0000013182;LL0000013110;LL0000013197
GO:0042157	lipoprotein metabolic process	biological process	0.0177	0.0002	8	71	733	35539	LL0000000090;LL0000021652;LL0000011506;LL0000018479;LL0000011505;LL0000024716;LL0000038395;LL0000038373
GO:0038003	G protein-coupled opioid receptor signaling pathway	biological process	0.0078	0.0001	3	2	738	35608	LL0000020919;LL0000020921;LL0000020917
GO:0038046	G protein-coupled enkephalin receptor activity	molecular function	0.0279	0.0004	2	0	739	35610	LL0000020921;LL0000020917
GO:0035329	hippo signaling	biological process	0.0381	0.0006	4	16	737	35594	LL0000038736;LL0000013548;LL0000030126;LL0000030128
GO:0006357	regulation of transcription by RNA polymerase II	biological process	0.0302	0.0005	42	1147	699	34463	LL0000019382;LL0000029525;LL0000022035;LL0000032117;LL0000023327;LL0000025504;LL0000026537;LL0000001837;LL0000019346;LL0000030210;LL0000030179;LL0000038415;LL0000007347;LL0000007344;LL0000012889;LL0000023252;LL0000005561;LL0000030208;LL0000030747;LL0000024222;LL0000022343;LL0000001767;LL0000030126;LL0000001765;LL0000001204;LL0000001522;LL0000030128;LL0000005821;LL0000038296;LL0000039443;LL0000039…
GO:0000978	RNA polymerase II cis-regulatory region sequence-specific DNA binding	molecular function	0.0008	0	31	590	710	35020	LL0000019382;LL0000029525;LL0000022035;LL0000032117;LL0000023327;LL0000025504;LL0000026537;LL0000001837;LL0000019346;LL0000030210;LL0000038415;LL0000007347;LL0000012889;LL0000030208;LL0000024222;LL0000022343;LL0000001767;LL0000030126;LL0000001765;LL0000001204;LL0000001522;LL0000030128;LL0000005821;LL0000039588;LL0000038302;LL0000038843;LL0000026194;LL0000020596;LL0000011706;LL0000029523;LL0000022…
GO:1902600	proton transmembrane transport	biological process	0	0	11	59	730	35551	LL0000001631;LL0000006107;LL0000006119;LL0000001610;LL0000001621;LL0000006106;LL0000001606;LL0000001603;LL0000006110;LL0000001619;LL0000020152
GO:0006123	mitochondrial electron transport, cytochrome c to oxygen	biological process	0.0006	0	5	8	736	35602	LL0000006107;LL0000006110;LL0000006108;LL0000006106;LL0000006117
GO:0007005	mitochondrion organization	biological process	0.0213	0.0003	10	117	731	35493	LL0000029417;LL0000031607;LL0000021683;LL0000018932;LL0000018667;LL0000020138;LL0000020110;LL0000005561;LL0000005560;LL0000020152
GO:0004129	cytochrome-c oxidase activity	molecular function	0.0013	0	4	4	737	35606	LL0000006107;LL0000006110;LL0000006119;LL0000006106
GO:0046933	proton-transporting ATP synthase activity, rotational mechanism	molecular function	0.0004	0	4	2	737	35608	LL0000001606;LL0000001604;LL0000001603;LL0000001621
GO:0042776	proton motive force-driven mitochondrial ATP synthesis	biological process	0.0144	0.0002	3	3	738	35607	LL0000001606;LL0000001621;LL0000001603
GO:0032555	purine ribonucleotide binding	molecular function	0.0341	0.0006	54	1607	687	34003	LL0000031607;LL0000008948;LL0000030750;LL0000031961;LL0000018630;LL0000038441;LL0000011355;LL0000019638;LL0000009446;LL0000001961;LL0000030746;LL0000001288;LL0000023652;LL0000029953;LL0000023655;LL0000000236;LL0000004832;LL0000000559;LL0000001603;LL0000018643;LL0000031471;LL0000013548;LL0000038229;LL0000011447;LL0000021248;LL0000005210;LL0000003033;LL0000005212;LL0000029560;LL0000023185;LL0000001…
GO:0035639	purine ribonucleoside triphosphate binding	molecular function	0.0247	0.0003	54	1572	687	34038	LL0000031607;LL0000008948;LL0000030750;LL0000031961;LL0000018630;LL0000038441;LL0000011355;LL0000019638;LL0000009446;LL0000001961;LL0000030746;LL0000001288;LL0000023652;LL0000029953;LL0000023655;LL0000000236;LL0000004832;LL0000000559;LL0000001603;LL0000018643;LL0000031471;LL0000013548;LL0000038229;LL0000011447;LL0000021248;LL0000005210;LL0000003033;LL0000005212;LL0000029560;LL0000023185;LL0000001…
GO:0004828	serine-tRNA ligase activity	molecular function	0.0279	0.0004	2	0	739	35610	LL0000024209;LL0000024208
GO:0006434	seryl-tRNA aminoacylation	biological process	0.0279	0.0004	2	0	739	35610	LL0000024209;LL0000024208
GO:0019843	rRNA binding	molecular function	0.0007	0	6	17	735	35593	LL0000023966;LL0000019601;LL0000019537;LL0000019540;LL0000023898;LL0000023965
GO:0003735	structural constituent of ribosome	molecular function	0	0	25	93	716	35517	LL0000026777;LL0000023962;LL0000023963;LL0000023921;LL0000023965;LL0000023900;LL0000023966;LL0000023967;LL0000019601;LL0000019545;LL0000019540;LL0000023905;LL0000019586;LL0000023929;LL0000019537;LL0000023993;LL0000024005;LL0000023897;LL0000023898;LL0000023910;LL0000019533;LL0000019532;LL0000023914;LL0000023938;LL0000023918
GO:0032137	guanine/thymine mispair binding	molecular function	0.0279	0.0004	2	0	739	35610	LL0000019638;LL0000019634
GO:0043570	maintenance of DNA repeat elements	biological process	0.0279	0.0004	2	0	739	35610	LL0000019638;LL0000019634
GO:0016787	hydrolase activity	molecular function	0.0193	0.0002	56	1624	685	33986	LL0000008948;LL0000022896;LL0000022412;LL0000000268;LL0000009119;LL0000018479;LL0000021648;LL0000038441;LL0000030282;LL0000011557;LL0000021598;LL0000009446;LL0000009287;LL0000001288;LL0000023652;LL0000023655;LL0000019413;LL0000039286;LL0000038589;LL0000038229;LL0000011447;LL0000005210;LL0000003033;LL0000005212;LL0000023185;LL0000001493;LL0000026374;LL0000027841;LL0000001574;LL0000021981;LL0000021…
GO:0010761	fibroblast migration	biological process	0.0279	0.0004	2	0	739	35610	LL0000030793;LL0000039111
GO:0016740	transferase activity	molecular function	0.0193	0.0002	62	1852	679	33758	LL0000031607;LL0000030233;LL0000030750;LL0000018630;LL0000013065;LL0000011355;LL0000018667;LL0000005482;LL0000001961;LL0000030746;LL0000029953;LL0000004832;LL0000009889;LL0000031599;LL0000000559;LL0000018643;LL0000038395;LL0000031471;LL0000031161;LL0000007273;LL0000011201;LL0000013548;LL0000026171;LL0000021248;LL0000011527;LL0000029560;LL0000020171;LL0000023763;LL0000031503;LL0000000523;LL0000031…
GO:0060429	epithelium development	biological process	0.0295	0.0004	20	399	721	35211	LL0000031628;LL0000029525;LL0000028876;LL0000032117;LL0000023327;LL0000030233;LL0000018782;LL0000013548;LL0000012811;LL0000013237;LL0000013645;LL0000004760;LL0000005771;LL0000020685;LL0000013539;LL0000005443;LL0000020596;LL0000011706;LL0000029523;LL0000023284
GO:0048568	embryonic organ development	biological process	0.0177	0.0002	15	235	726	35375	LL0000018284;LL0000028876;LL0000006107;LL0000030126;LL0000022269;LL0000030128;LL0000005821;LL0000006106;LL0000030179;LL0000004760;LL0000022180;LL0000020685;LL0000005443;LL0000007323;LL0000023284
GO:0022603	regulation of anatomical structure morphogenesis	biological process	0.041	0.0007	11	157	730	35453	LL0000031628;LL0000031607;LL0000001288;LL0000023652;LL0000024434;LL0000023655;LL0000018667;LL0000022180;LL0000023649;LL0000020685;LL0000025340
GO:0009068	aspartate family amino acid catabolic process	biological process	0.0496	0.0009	3	7	738	35603	LL0000000021;LL0000011201;LL0000011527
GO:0065008	regulation of biological quality	biological process	0.048	0.0009	30	755	711	34855	LL0000001631;LL0000001399;LL0000031607;LL0000024434;LL0000000325;LL0000029628;LL0000013183;LL0000023649;LL0000013182;LL0000011573;LL0000009660;LL0000000090;LL0000023091;LL0000022180;LL0000020685;LL0000021454;LL0000023572;LL0000000410;LL0000028801;LL0000001288;LL0000023652;LL0000024302;LL0000018284;LL0000029359;LL0000024301;LL0000023655;LL0000011074;LL0000013102;LL0000028852;LL0000023284
GO:0005515	protein binding	molecular function	0.0217	0.0003	132	4716	609	30894	LL0000000465;LL0000001399;LL0000024434;LL0000024830;LL0000028876;LL0000022896;LL0000001951;LL0000030793;LL0000018396;LL0000018397;LL0000012840;LL0000018308;LL0000018307;LL0000020500;LL0000010428;LL0000011519;LL0000019919;LL0000024561;LL0000001840;LL0000023696;LL0000024302;LL0000024301;LL0000022366;LL0000028904;LL0000001204;LL0000019490;LL0000009449;LL0000023614;LL0000032048;LL0000038310;LL0000013…
GO:0065009	regulation of molecular function	biological process	0.0052	0.0001	34	762	707	34848	LL0000001310;LL0000025866;LL0000008988;LL0000004848;LL0000010273;LL0000012840;LL0000020500;LL0000009129;LL0000022180;LL0000009128;LL0000007344;LL0000023096;LL0000006110;LL0000029135;LL0000001840;LL0000029417;LL0000001288;LL0000024302;LL0000000452;LL0000024301;LL0000001408;LL0000031037;LL0000032048;LL0000023618;LL0000020616;LL0000009570;LL0000029140;LL0000010256;LL0000004760;LL0000023181;LL0000025…

## Sheet: Suppl. Table 9
Supplementary Table 9: List of differentially expressed genes at elevated temperature between the group exposed to control water and the group exposed to catfish cue
geneID	baseMean	log2FoldChange	stat	padj	gene symbol	gene description	Associated GO terms
LL0000001288	1020.85	0.4201	4.1507	0.0038	arhgap35b	Rho GTPase activating protein 35b	regulation of molecular function; regulation of cellular component organization; regulation of biological quality; hydrolase activity; plasma membrane bounded cell projection; small GTPase mediated signal transduction GTPase regulator activity organization; purine ribonucleotide binding; purine ribonucleoside triphosphate binding; regulation of anatomical structure morphogenesis; neuron developme…
LL0000001310	505.911	0.3195	3.3805	0.023	arhgef18b	rho/rac guanine nucleotide exchange factor (GEF) 18b	regulation of molecular function; GTPase regulator activity; small GTPase mediated signal transduction
LL0000001603	37172.1	-0.3679	-4.1855	0.0035	atp5f1b	ATP synthase F1 subunit beta	proton-transporting ATP synthase activity, rotational mechanism; proton motive force-driven mitochondrial ATP synthesis; proton transmembrane transport; purine ribonucleotide binding; purine ribonucleoside triphosphate binding
LL0000001604	7012.35	-0.3262	-3.5955	0.0147	atp5f1c	ATP synthase F1 subunit gamma	proton-transporting ATP synthase activity, rotational mechanism
LL0000001606	1640.67	-0.4678	-4.2531	0.0029	atp5f1e	ATP synthase F1 subunit epsilon	proton-transporting ATP synthase activity, rotational mechanism; proton motive force-driven mitochondrial ATP synthesis; proton transmembrane transport
LL0000001607	24888.7	-0.334	-3.5503	0.0158	atp5fa1	ATP synthase F1 subunit alpha
LL0000001610	4697.82	-0.4552	-4.8596	0.0004	atp5l	ATP synthase, H+ transporting, mitochondrial F0 complex, subunit g	proton transmembrane transport
LL0000001613	14414.4	-0.4381	-4.0837	0.0046	atp5mc3b	ATP synthase membrane subunit c locus 3b
LL0000001614	896.562	-0.4364	-3.38	0.023	atp5md	ATP synthase membrane subunit DAPIT
LL0000001619	3121.07	-0.4196	-3.9277	0.0067	atp5pd	ATP synthase peripheral stalk subunit d	proton transmembrane transport
LL0000001621	5277.48	-0.3788	-4.0136	0.0056	atp5po	ATP synthase peripheral stalk subunit OSCP	proton-transporting ATP synthase activity, rotational mechanism; proton motive force-driven mitochondrial ATP synthesis; proton transmembrane transport
LL0000004760	984.447	0.3538	3.7114	0.0117	cacnb2a	calcium channel, voltage-dependent, beta 2a	protein binding; regulation of molecular function; embryonic organ development; metal ion transport; epithelium development
LL0000004778	464.832	0.3029	3.5458	0.0158	cacng7a	calcium channel, voltage-dependent, gamma subunit 7a
LL0000005210	6272.43	-0.346	-3.2336	0.0306	cct2	chaperonin containing TCP1, subunit 2 (beta)	cellular localization; protein binding; hydrolase activity; purine ribonucleotide binding; purine ribonucleoside triphosphate binding
LL0000005212	15158.9	-0.3411	-3.0334	0.0454	cct4	chaperonin containing TCP1, subunit 4 (delta)	protein binding; hydrolase activity; purine ribonucleotide binding; purine ribonucleoside triphosphate binding
LL0000005948	1101.75	0.5984	5.2895	0.0002	cntnap2a	contactin associated protein 2a	cellular localization
LL0000005951	465.135	0.346	3.3357	0.0252	cntnap5a	contactin associated protein family member 5a
LL0000006106	4314.86	-0.3538	-4.1836	0.0035	cox5aa	cytochrome c oxidase subunit 5Aa	proton transmembrane transport; mitochondrial electron transport, cytochrome c to oxygen; cytochrome-c oxidase activity; embryonic organ development
LL0000006107	1032.64	-0.4643	-3.3401	0.0249	cox5ab	cytochrome c oxidase subunit 5Ab	proton transmembrane transport; mitochondrial electron transport, cytochrome c to oxygen; cytochrome-c oxidase activity; embryonic organ development
LL0000006108	7635.16	-0.3073	-3.787	0.0098	cox5b	cytochrome c oxidase subunit 5b	mitochondrial electron transport, cytochrome c to oxygen
LL0000006110	2805.89	-0.3442	-3.4628	0.0193	cox6a1	cytochrome c oxidase subunit 6A1	regulation of molecular function; proton transmembrane transport; mitochondrial electron transport, cytochrome c to oxygen; cytochrome-c oxidase activity
LL0000006117	1210.88	-0.4848	-4.0519	0.0051	cox7a2a	cytochrome c oxidase subunit 7A2a	mitochondrial electron transport, cytochrome c to oxygen
LL0000006119	2517.24	-0.3761	-3.3415	0.0249	cox7b	cytochrome c oxidase subunit 7B	proton transmembrane transport; cytochrome-c oxidase activity
LL0000006120	1588.65	-0.4031	-4.0602	0.005	cox7c	cytochrome c oxidase subunit 7C
LL0000006121	1599.09	-0.3486	-3.6602	0.0132	cox8a	cytochrome c oxidase subunit 8A
LL0000009111	1366.55	0.455	4.9573	0.0003	dnmbp	dynamin binding protein	protein binding; regulation of molecular function; GTPase regulator activity
LL0000039791	1574.55	0.3625	3.6082	0.0145	ebf1a	EBF transcription factor 1a
LL0000009399	10986.3	-0.335	-3.7049	0.0118	eef1b2	eukaryotic translation elongation factor 1 beta 2	regulation of molecular function; GTPase regulator activity
LL0000009446	1541.5	-0.3887	-3.1829	0.0339	eftud2	elongation factor Tu GTP binding domain containing 2	hydrolase activity; purine ribonucleotide binding; purine ribonucleoside triphosphate binding; neuron development
LL0000011074	4089.23	0.4124	4.2874	0.0027	gabrg2	gamma-aminobutyric acid (GABA) A receptor, gamma 2	regulation of biological quality
LL0000006619	263.623	0.5016	4.1837	0.0035	gabrg3	gamma-aminobutyric acid type A receptor gamma3 subunit [Source:NCBI gene;Acc:567057]
LL0000011082	669.362	0.6312	5.1142	0.0002	gabrz	gamma-aminobutyric acid (GABA) A receptor, zeta
LL0000011447	2069.45	0.3053	3.8003	0.0095	gnal	guanine nucleotide binding protein (G protein), alpha activating activity polypeptide, olfactory type	hydrolase activity; purine ribonucleotide binding; purine ribonucleoside triphosphate binding
LL0000011505	1397.53	0.3706	3.1919	0.0333	golga7	golgin A7	cellular localization; lipoprotein metabolic process
LL0000011506	2121.62	0.4273	3.245	0.0299	golga7ba	golgin A7 family, member Ba	cellular localization; lipoprotein metabolic process
LL0000012889	218.94	0.4369	3.534	0.0162	irx5b	iroquois homeobox 5b	regulation of transcription by RNA polymerase II; RNA polymerase II cis-regulatory region sequence-specific DNA binding
LL0000013101	2739.27	0.3071	5.0587	0.0002	kcnab2a	potassium voltage-gated channel, shaker-related subfamily, beta member 2 a
LL0000013102	1104.49	0.4291	4.0313	0.0053	kcnab2b	potassium voltage-gated channel, shaker-related subfamily, beta member 2 b	protein binding; regulation of biological quality; voltage-gated potassium channel activity; metal ion transport
LL0000013110	1414.28	0.3727	4.1173	0.0041	kcnc3b	potassium voltage-gated channel, Shaw-related subfamily, member 3b	protein binding; voltage-gated potassium channel activity; metal ion transport
LL0000013197	406.738	0.4449	3.3835	0.0229	kcnq3	potassium voltage-gated channel, KQT-like subfamily, member 3	protein binding; voltage-gated potassium channel activity; metal ion transport
LL0000018479	267.659	-0.3546	-3.3198	0.026	lyplal1	lysophospholipase like 1	lipoprotein metabolic process; hydrolase activity
LL0000019530	466.889	-0.3393	-3.3411	0.0249	mrpl11	mitochondrial ribosomal protein L11
LL0000019532	385.253	-0.4296	-4.4666	0.0017	mrpl13	mitochondrial ribosomal protein L13	structural constituent of ribosome
LL0000019533	318.534	-0.3164	-3.0795	0.0418	mrpl14	mitochondrial ribosomal protein L14	structural constituent of ribosome
LL0000019537	523.718	-0.3607	-3.6844	0.0125	mrpl18	mitochondrial ribosomal protein L18	rRNA binding; structural constituent of ribosome
LL0000019540	231.226	-0.4694	-3.6383	0.0135	mrpl20	mitochondrial ribosomal protein L20	rRNA binding; structural constituent of ribosome
LL0000019545	349.313	-0.3647	-3.3033	0.0268	mrpl27	mitochondrial ribosomal protein L27	structural constituent of ribosome
LL0000019556	532.2	-0.3368	-3.8524	0.0081	mrpl39	mitochondrial ribosomal protein L39
LL0000019563	800.856	-0.3134	-3.3328	0.0252	mrpl45	mitochondrial ribosomal protein L45
LL0000019570	121.367	-0.4153	-3.1358	0.037	mrpl53	mitochondrial ribosomal protein L53
LL0000019572	455.911	-0.3345	-3.3808	0.023	mrpl57	mitochondrial ribosomal protein L57
LL0000019586	212.695	-0.5188	-4.3653	0.0022	mrps21	mitochondrial ribosomal protein S21	structural constituent of ribosome
LL0000019594	685.866	-0.3068	-3.9415	0.0066	mrps30	mitochondrial ribosomal protein S30
LL0000019601	243.765	-0.382	-4.179	0.0035	mrps6	mitochondrial ribosomal protein S6	rRNA binding; structural constituent of ribosome
LL0000019634	582.944	-0.354	-3.8835	0.0074	msh2	mutS homolog 2 (E. coli)	guanine/thymine mispair binding; maintenance of DNA repeat elements; purine ribonucleotide binding; purine ribonucleoside triphosphate binding
LL0000019638	1194.13	-0.3031	-3.1646	0.0352	msh6	mutS homolog 6 (E. coli)	guanine/thymine mispair binding; maintenance of DNA repeat elements; purine ribonucleotide binding; purine ribonucleoside triphosphate binding
LL0000020110	908.859	-0.5347	-4.8392	0.0005	ndufa11	NADH:ubiquinone oxidoreductase subunit A11	mitochondrion organization
LL0000020112	658.58	-0.3176	-2.9982	0.0483	ndufa2	NADH:ubiquinone oxidoreductase subunit A2
LL0000020115	5719.88	-0.3595	-3.8321	0.0085	ndufa4l	NADH:ubiquinone oxidoreductase subunit A4, like
LL0000020120	718.078	-0.3117	-3.0351	0.0453	ndufa7	NADH:ubiquinone oxidoreductase subunit A7
LL0000020122	3314.68	-0.3121	-4.2868	0.0027	ndufa9a	NADH:ubiquinone oxidoreductase subunit A9a
LL0000020124	1618.89	-0.479	-3.0491	0.0442	ndufab1a	NADH:ubiquinone oxidoreductase subunit AB1a
LL0000020125	775.515	-0.4511	-3.8513	0.0081	ndufab1b	NADH:ubiquinone oxidoreductase subunit AB1b
LL0000020134	671.207	-0.3329	-3.0411	0.0449	NDUFB1	NADH:ubiquinone oxidoreductase subunit B1
LL0000020137	1529.37	-0.3895	-4.129	0.0039	ndufb2	NADH:ubiquinone oxidoreductase subunit B2
LL0000020138	1179.9	-0.4358	-4.6304	0.0009	ndufb3	NADH:ubiquinone oxidoreductase subunit B3	mitochondrion organization
LL0000020145	1093.98	-0.4144	-3.7576	0.0105	ndufc2	NADH:ubiquinone oxidoreductase subunit C2
LL0000020148	1701.89	-0.4421	-4.4858	0.0016	ndufs3	NADH:ubiquinone oxidoreductase core subunit S3
LL0000020152	2543.69	-0.3229	-3.3965	0.0226	ndufs7	NADH:ubiquinone oxidoreductase core subunit S7	proton transmembrane transport; mitochondrion organization
LL0000020685	628.89	0.3239	3.316	0.0262	ntn1a	netrin 1a	protein binding; regulation of cellular component organization; regulation of biological quality; embryonic organ development; plasma membrane bounded cell projection; epithelium development organization; regulation of anatomical structure morphogenesis; neuron development
LL0000020917	237.942	0.3779	3.2549	0.0292	oprd1a	opioid receptor, delta 1a	G protein-coupled opioid receptor signaling pathway; G protein-coupled enkephalin receptor activity
LL0000020919	452.363	0.4235	3.7347	0.0109	oprk1	opioid receptor, kappa 1	G protein-coupled opioid receptor signaling pathway
LL0000020921	401.399	0.4691	4.2763	0.0028	oprm1	opioid receptor, mu 1	protein binding; G protein-coupled opioid receptor signaling pathway; G protein-coupled enkephalin receptor activity
LL0000022179	2445.92	0.3032	3.5872	0.015	plxna1a	plexin A1a	protein binding
LL0000022180	1399.87	0.3359	3.6694	0.0129	plxna2	plexin A2	protein binding; regulation of molecular function; regulation of cellular component organization; regulation of biological quality; embryonic organ development; plasma membrane bounded cell projection organization; regulation of anatomical structure morphogenesis; neuron development
LL0000023038	745.716	0.4812	5.2078	0.0002	rab22a	RAB22A, member RAS oncogene family	cellular localization; hydrolase activity; purine ribonucleotide binding; purine ribonucleoside triphosphate binding
LL0000023080	2864.45	0.3911	5.1919	0.0002	rab4b	RAB4B, member RAS oncogene family	cellular localization; regulation of cellular component organization; hydrolase activity; small GTPase mediated signal transduction; purine ribonucleotide binding; purine ribonucleoside triphosphate binding
LL0000023091	1247.67	0.3181	2.9855	0.0491	rab8a	RAB8A, member RAS oncogene family	cellular localization; regulation of biological quality; hydrolase activity; plasma membrane bounded cell projection organization; purine ribonucleotide binding; purine ribonucleoside triphosphate binding; neuron development
LL0000040123	1779.38	0.3049	3.6971	0.012	rap1gap	RAP1 GTPase activating protein	regulation of molecular function; GTPase regulator activity; small GTPase mediated signal transduction
LL0000023181	1105.76	0.3651	3.7902	0.0097	rap1gap2a	RAP1 GTPase activating protein 2a	regulation of molecular function; GTPase regulator activity; small GTPase mediated signal transduction
LL0000023185	747.873	0.3271	3.3105	0.0265	rap2ab	RAP2A, member of RAS oncogene family b	hydrolase activity; small GTPase mediated signal transduction; purine ribonucleotide binding; purine ribonucleoside triphosphate binding
LL0000023649	960.625	0.472	3.9912	0.0057	rhobtb1	Rho related BTB domain containing 1	protein binding; regulation of cellular component organization; regulation of biological quality; hydrolase activity; small GTPase mediated signal transduction; purine ribonucleotide binding; purine ribonucleoside triphosphate binding; regulation of anatomical structure morphogenesis
LL0000023652	2126.27	0.366	4.384	0.0021	rhobtb4	Rho related BTB domain containing 4	protein binding; regulation of cellular component organization; regulation of biological quality; hydrolase activity; small GTPase mediated signal transduction; purine ribonucleotide binding; purine ribonucleoside triphosphate binding; regulation of anatomical structure morphogenesis
LL0000023655	228.574	0.459	3.0346	0.0453	rhof	ras homolog family member F	protein binding; regulation of cellular component organization; regulation of biological quality; hydrolase activity; small GTPase mediated signal transduction; purine ribonucleotide binding; purine ribonucleoside triphosphate binding; regulation of anatomical structure morphogenesis
LL0000023895	48237.4	-0.3907	-3.3572	0.0241	rpl10	ribosomal protein L10
LL0000023897	38274.1	-0.3208	-3.3098	0.0265	rpl11	ribosomal protein L11	structural constituent of ribosome
LL0000023898	50970.7	-0.3095	-3.2805	0.0277	rpl12	ribosomal protein L12	rRNA binding; structural constituent of ribosome
LL0000023900	32429.9	-0.3965	-3.7021	0.0119	rpl13a	ribosomal protein L13a	structural constituent of ribosome
LL0000023905	38165.3	-0.3341	-3.4927	0.0178	rpl18a	ribosomal protein L18a	structural constituent of ribosome
LL0000023910	37239	-0.3156	-3.4482	0.0201	rpl23	ribosomal protein L23	structural constituent of ribosome
LL0000023912	42054.5	-0.3126	-3.1761	0.0344	rpl24	ribosomal protein L24
LL0000023914	28437.7	-0.3469	-3.459	0.0195	rpl27	ribosomal protein L27	structural constituent of ribosome
LL0000023918	111693	-0.3062	-3.1476	0.0363	rpl3	ribosomal protein L3	structural constituent of ribosome
LL0000023921	42430.6	-0.3009	-2.9886	0.0489	rpl32	ribosomal protein L32	structural constituent of ribosome
LL0000023929	13684.9	-0.3152	-3.0381	0.0451	rpl38	ribosomal protein L38	structural constituent of ribosome
LL0000023931	102675	-0.3117	-3.5655	0.0155	rpl4	ribosomal protein L4
LL0000023935	59096.5	-0.304	-3.2188	0.0314	rpl7	ribosomal protein L7
LL0000023938	66745	-0.3213	-3.1827	0.0339	rpl8	ribosomal protein L8	structural constituent of ribosome
LL0000023940	103329	-0.3696	-3.9117	0.007	rplp0	ribosomal protein, large, P0
LL0000023941	52420.8	-0.3259	-3.2371	0.0303	rplp1	ribosomal protein, large, P1
LL0000023942	18039.9	-0.4709	-3.8782	0.0075	rplp2	ribosomal protein, large P2
LL0000023962	28967.1	-0.3053	-3.3768	0.0232	rps10	ribosomal protein S10	structural constituent of ribosome
LL0000023963	36199.2	-0.3291	-3.0254	0.0461	rps11	ribosomal protein S11	structural constituent of ribosome
LL0000023965	31050	-0.3246	-3.3166	0.0262	rps13	ribosomal protein S13	rRNA binding; structural constituent of ribosome
LL0000023966	40754.6	-0.3278	-3.048	0.0442	rps14	ribosomal protein S14	rRNA binding; structural constituent of ribosome
LL0000023967	24750.2	-0.3931	-3.2789	0.0278	rps15	ribosomal protein S15	structural constituent of ribosome
LL0000023976	29642.9	-0.4648	-3.8466	0.0082	rps20	ribosomal protein S20
LL0000023980	30695.1	-0.3087	-3.0479	0.0442	rps25	ribosomal protein S25
LL0000023990	75335	-0.3013	-3.1244	0.0379	rps3a	ribosomal protein S3A
LL0000023992	37844.7	-0.3978	-3.7655	0.0103	rps5	ribosomal protein S5
LL0000023993	63713.6	-0.3147	-3.1388	0.0368	rps6	ribosomal protein S6	structural constituent of ribosome
LL0000024005	44479	-0.3055	-3.4125	0.0219	rps7	ribosomal protein S7	structural constituent of ribosome
LL0000024208	3411.7	-0.3164	-3.6744	0.0128	sars	seryl-tRNA synthetase [Source:ZFIN;Acc:ZDB-GENE-040831-1]	serine-tRNA ligase activity; seryl-tRNA aminoacylation; purine ribonucleotide binding; purine ribonucleoside triphosphate binding
LL0000024209	319.275	-0.4067	-5.415	0.0001	sars2	seryl-tRNA synthetase 2, mitochondrial	serine-tRNA ligase activity; seryl-tRNA aminoacylation; purine ribonucleotide binding; purine ribonucleoside triphosphate binding
LL0000024297	914.125	0.4529	4.391	0.0021	scn2b	sodium channel, voltage-gated, type II, beta
LL0000024301	2488.28	0.3659	3.6782	0.0128	scn4ba	sodium channel, voltage-gated, type IV, beta a	protein binding; regulation of molecular function; regulation of biological quality; metal ion transport
LL0000024302	2406.43	0.386	3.1828	0.0339	scn4bb	sodium channel, voltage-gated, type IV, beta b	protein binding; regulation of molecular function; regulation of biological quality; metal ion transport
LL0000028484	129.529	0.6035	3.2295	0.0307	slc12a5a	solute carrier family 12 member 5a
LL0000028536	123.109	-0.4631	-3.1775	0.0343	slc19a3a	solute carrier family 19 member 3a
LL0000028553	3594.95	0.341	4.2195	0.0032	slc20a2	solute carrier family 20 member 2
LL0000028571	213.266	-0.637	-3.24	0.0301	slc22a7b.3	solute carrier family 22 member 7b, tandem duplicate 3
LL0000028573	506.8	0.6869	3.5125	0.0173	slc23a2	solute carrier family 23 member 2
LL0000028590	804.675	0.5582	4.246	0.003	slc25a18	solute carrier family 25 member 18
LL0000028604	633.226	-0.417	-4.9743	0.0003	slc25a26	solute carrier family 25 member 26
LL0000028692	176.839	-0.6321	-3.0662	0.0428	slc34a1a	solute carrier family 34 member 1a	metal ion transport
LL0000028773	1432.51	0.3912	4.6842	0.0008	slc44a1b	solute carrier family 44 member 1b
LL0000028786	691.697	0.3561	3.0856	0.0412	SLC46A3 (1 of many)	si:dkey-5g14.1 [Source:ZFIN;Acc:ZDB-GENE-091204-361]
LL0000028792	5648.49	0.3876	4.0011	0.0057	slc48a1a	solute carrier family 48 member 1a	metal ion transport
LL0000028801	1025.96	0.5324	4.2591	0.0029	slc4a2b	solute carrier family 4 member 2b	regulation of biological quality
LL0000028849	3888.37	0.3655	3.3323	0.0252	slc6a6b	solute carrier family 6 member 6b
LL0000028852	4630.86	0.3101	2.9903	0.0489	slc6a9	solute carrier family 6 member 9	regulation of biological quality; metal ion transport
LL0000028853	2685.39	0.4646	3.2808	0.0277	slc7a1	solute carrier family 7 (cationic amino acid transporter, y+ system), member 1
LL0000028863	344.693	0.6116	4.0131	0.0056	slc7a4	solute carrier family 7 member 4
LL0000028876	1917.49	0.512	4.6871	0.0008	slc8a4a	solute carrier family 8 member 4a	protein binding; embryonic organ development; metal ion transport; epithelium development
LL0000029523	1606.83	0.4928	4.6889	0.0008	stat5a	signal transducer and activator of transcription 5a	regulation of transcription by RNA polymerase II; RNA polymerase II cis-regulatory region sequence-specific DNA binding; epithelium development
LL0000029525	2075.89	0.303	3.7062	0.0118	stat6	signal transducer and activator of transcription 6, interleukin-4 induced	regulation of transcription by RNA polymerase II; RNA polymerase II cis-regulatory region sequence-specific DNA binding; epithelium development
LL0000030126	983.622	0.4186	3.1488	0.0362	tead1b	TEA domain family member 1b	embryonic organ development; regulation of transcription by RNA polymerase II; RNA polymerase II cis-regulatory region sequence-specific DNA binding; hippo signaling
LL0000030128	1142.3	0.3131	3.6353	0.0136	tead3b	TEA domain family member 3 b	embryonic organ development; regulation of transcription by RNA polymerase II; RNA polymerase II cis-regulatory region sequence-specific DNA binding; hippo signaling
LL0000030208	1208.2	0.3657	3.0995	0.0401	tfe3a	transcription factor binding to IGHM enhancer 3a	protein binding; regulation of transcription by RNA polymerase II; RNA polymerase II cis-regulatory region sequence-specific DNA binding
LL0000030210	898.317	0.3695	3.3554	0.0241	tfeb	transcription factor EB	protein binding; regulation of transcription by RNA polymerase II; RNA polymerase II cis-regulatory region sequence-specific DNA binding
LL0000031628	208.199	0.7006	3.584	0.015	unc5b	unc-5 netrin receptor B	protein binding; plasma membrane bounded cell projection organization; epithelium development; regulation of anatomical structure morphogenesis; neuron development
LL0000031669	1735.33	-0.314	-3.1103	0.0393	uqcrq	ubiquinol-cytochrome c reductase, complex III subunit VII
LL0000038373	635.008	0.3858	5.2	0.0002	zdhhc12b	zinc finger DHHC-type palmitoyltransferase 12b	cellular localization; lipoprotein metabolic process; transferase activity
LL0000038395	487.062	0.3846	3.3575	0.0241	zdhhc5b	zinc finger DHHC-type palmitoyltransferase 5b	lipoprotein metabolic process; transferase activity
LL0000039443	505.394	1.1726	3.4298	0.0209	znf1062	zinc finger protein 1062	regulation of transcription by RNA polymerase II
LL0000039588	972.702	0.3327	3.2683	0.0284	znf362b	zinc finger protein 362b	regulation of transcription by RNA polymerase II; RNA polymerase II cis-regulatory region sequence-specific DNA binding
